# Supplementary material for: Massive annotation of bacterial l-asparaginases reveals their puzzling distribution and frequent gene transfer events
Source: Sci Rep. 2022 Sep 22;12:15797. doi: 10.1038/s41598-022-19689-1 (PMC9500103; doi:10.1038/s41598-022-19689-1)
Supplement: Supplementary file 1 — Supplementary Tables. [file 41598_2022_19689_MOESM1_ESM.xlsx]

## Sheet: Table S1
Table S1. Bacterial taxonomic groups without L-asparaginases. Taxonomic groups are represented by at least five genomes or at least five species.
Genome count	Species count	Taxon level	Taxon name	Phylum	Class	Order	Family	Genus	Species
1217	40	family	Anaplasmataceae	Proteobacteria	Alphaproteobacteria	Rickettsiales	Anaplasmataceae
394	17	family	Chlamydiaceae	Chlamydiota	Chlamydiia	Chlamydiales	Chlamydiaceae
373	98	family	Metamycoplasmataceae	Firmicutes	Bacilli	Mycoplasmatales	Metamycoplasmataceae
317	1	species	Leptospira interrogans	Spirochaetota	Leptospirae	Leptospirales	Leptospiraceae	Leptospira	Leptospira interrogans
293	36	family	Mycoplasmoidaceae	Firmicutes	Bacilli	Mycoplasmatales	Mycoplasmoidaceae
257	1	species	Pasteurella multocida	Proteobacteria	Gammaproteobacteria	Enterobacterales	Pasteurellaceae	Pasteurella	Pasteurella multocida
228	26	order	Borreliales	Spirochaetota	Spirochaetia	Borreliales
173	30	family	Rickettsiaceae	Proteobacteria	Alphaproteobacteria	Rickettsiales	Rickettsiaceae
167	135	genus	Pelagibacter_A	Proteobacteria	Alphaproteobacteria	Pelagibacterales	Pelagibacteraceae	Pelagibacter_A
145	40	family	UBA953	Verrucomicrobiota	Verrucomicrobiae	Opitutales	UBA953
136	68	order	Dehalococcoidales	Chloroflexota	Dehalococcoidia	Dehalococcoidales
133	36	family	AG-339-G14	Proteobacteria	Gammaproteobacteria	SAR86	AG-339-G14
113	1	species	Bifidobacterium breve	Actinobacteriota	Actinomycetia	Actinomycetales	Bifidobacteriaceae	Bifidobacterium	Bifidobacterium breve
111	65	order	RF32	Proteobacteria	Alphaproteobacteria	RF32
111	1	species	Agathobacter rectalis	Firmicutes_A	Clostridia	Lachnospirales	Lachnospiraceae	Agathobacter	Agathobacter rectalis
102	22	order	Coxiellales	Proteobacteria	Gammaproteobacteria	Coxiellales
96	15	class	Brachyspirae	Spirochaetota	Brachyspirae
92	30	class	WWE3	Patescibacteria	WWE3
85	9	genus	Anaerostipes	Firmicutes_A	Clostridia	Lachnospirales	Lachnospiraceae	Anaerostipes
84	1	species	Treponema pallidum	Spirochaetota	Spirochaetia	Treponematales	Treponemataceae	Treponema	Treponema pallidum
84	1	species	Bifidobacterium animalis	Actinobacteriota	Actinomycetia	Actinomycetales	Bifidobacteriaceae	Bifidobacterium	Bifidobacterium animalis
83	53	family	Blattabacteriaceae	Bacteroidota	Bacteroidia	Flavobacteriales	Blattabacteriaceae
83	8	genus	Mycoplasma	Firmicutes	Bacilli	Mycoplasmatales	Mycoplasmataceae	Mycoplasma
81	30	genus	Methylotenera	Proteobacteria	Gammaproteobacteria	Burkholderiales	Methylophilaceae	Methylotenera
81	11	genus	Methylopumilus	Proteobacteria	Gammaproteobacteria	Burkholderiales	Methylophilaceae	Methylopumilus
80	1	species	Pelagibacter sp003209915	Proteobacteria	Alphaproteobacteria	Pelagibacterales	Pelagibacteraceae	Pelagibacter	Pelagibacter sp003209915
80	1	species	Limosilactobacillus fermentum	Firmicutes	Bacilli	Lactobacillales	Lactobacillaceae	Limosilactobacillus	Limosilactobacillus fermentum
79	30	family	UBA8517	Patescibacteria	Microgenomatia	GWA2-44-7	UBA8517
71	26	genus	Leptospira_A	Spirochaetota	Leptospirae	Leptospirales	Leptospiraceae	Leptospira_A
71	1	species	Bifidobacterium globosum	Actinobacteriota	Actinomycetia	Actinomycetales	Bifidobacteriaceae	Bifidobacterium	Bifidobacterium globosum
70	1	species	Akkermansia sp004167605	Verrucomicrobiota	Verrucomicrobiae	Verrucomicrobiales	Akkermansiaceae	Akkermansia	Akkermansia sp004167605
68	54	family	AAA536-G10	Proteobacteria	Alphaproteobacteria	Puniceispirillales	AAA536-G10
65	1	species	Chlorobium sp903895195	Bacteroidota	Chlorobia	Chlorobiales	Chlorobiaceae	Chlorobium	Chlorobium sp903895195
64	36	family	Smithellaceae	Desulfobacterota	Syntrophia	Syntrophales	Smithellaceae
60	38	order	GIF9	Chloroflexota	Dehalococcoidia	GIF9
60	27	family	Zambryskibacteraceae	Patescibacteria	Paceibacteria	UBA9983_A	Zambryskibacteraceae
60	1	species	Gallionella sp903885165	Proteobacteria	Gammaproteobacteria	Burkholderiales	Gallionellaceae	Gallionella	Gallionella sp903885165
59	1	species	Chlorobium sp005843835	Bacteroidota	Chlorobia	Chlorobiales	Chlorobiaceae	Chlorobium	Chlorobium sp005843835
58	39	order	TMED127	Proteobacteria	Alphaproteobacteria	TMED127
58	14	genus	Methylophaga	Proteobacteria	Gammaproteobacteria	Nitrosococcales	Methylophagaceae	Methylophaga
57	16	order	WO2-41-13	Patescibacteria	Paceibacteria	WO2-41-13
55	15	family	Thermotogaceae	Thermotogota	Thermotogae	Thermotogales	Thermotogaceae
53	1	species	Leptospira borgpetersenii	Spirochaetota	Leptospirae	Leptospirales	Leptospiraceae	Leptospira	Leptospira borgpetersenii
52	13	family	MFAQ01	Patescibacteria	Microgenomatia	UBA1400	MFAQ01
51	40	phylum	Dependentiae	Dependentiae
51	36	genus	GCA-2704625	Proteobacteria	Alphaproteobacteria	Pelagibacterales	Pelagibacteraceae	GCA-2704625
51	31	class	Dojkabacteria	Patescibacteria	Dojkabacteria
50	31	genus	CAG-269	Firmicutes_A	Clostridia	TANB77	CAG-508	CAG-269
50	9	genus	UBA2262	Desulfobacterota	Desulfobulbia	Desulfobulbales	Desulfurivibrionaceae	UBA2262
50	1	species	Chlorobium sp005843825	Bacteroidota	Chlorobia	Chlorobiales	Chlorobiaceae	Chlorobium	Chlorobium sp005843825
49	1	species	Bifidobacterium vaginale	Actinobacteriota	Actinomycetia	Actinomycetales	Bifidobacteriaceae	Bifidobacterium	Bifidobacterium vaginale
47	7	genus	Liberibacter	Proteobacteria	Alphaproteobacteria	Rhizobiales_A	Rhizobiaceae_A	Liberibacter
46	7	genus	Methylopumilus_A	Proteobacteria	Gammaproteobacteria	Burkholderiales	Methylophilaceae	Methylopumilus_A
45	22	class	Endomicrobia	Elusimicrobiota	Endomicrobia
45	1	genus	CAIVUX01	Proteobacteria	Gammaproteobacteria	Burkholderiales	Ferrovaceae	CAIVUX01
43	31	family	Parachlamydiaceae	Chlamydiota	Chlamydiia	Chlamydiales	Parachlamydiaceae
43	29	class	Thermodesulfobacteria	Desulfobacterota	Thermodesulfobacteria
43	10	family	Acidithiobacillaceae	Proteobacteria	Gammaproteobacteria	Acidithiobacillales	Acidithiobacillaceae
43	1	species	Alcanivorax sp002354605	Proteobacteria	Gammaproteobacteria	Pseudomonadales	Alcanivoracaceae	Alcanivorax	Alcanivorax sp002354605
42	27	order	GIF10	Omnitrophota	Koll11	GIF10
42	11	genus	Bog-756	Actinobacteriota	Acidimicrobiia	Acidimicrobiales	RAAP-2	Bog-756
42	9	genus	Sulfuritalea	Proteobacteria	Gammaproteobacteria	Burkholderiales	Rhodocyclaceae	Sulfuritalea
42	8	phylum	Firestonebacteria	Firestonebacteria
42	1	species	Leptospira santarosai	Spirochaetota	Leptospirae	Leptospirales	Leptospiraceae	Leptospira	Leptospira santarosai
41	22	genus	Leptospira_B	Spirochaetota	Leptospirae	Leptospirales	Leptospiraceae	Leptospira_B
41	20	genus	CAG-1427	Actinobacteriota	Coriobacteriia	Coriobacteriales	Eggerthellaceae	CAG-1427
39	23	order	Bipolaricaulales	Bipolaricaulota	Bipolaricaulia	Bipolaricaulales
38	13	genus	GCA-2707915	Proteobacteria	Gammaproteobacteria	SAR86	SAR86	GCA-2707915
38	13	family	UBA1539	Patescibacteria	Paceibacteria	UBA9983_A	UBA1539
38	10	order	Caldicellulosiruptorales	Firmicutes_A	Thermoanaerobacteria	Caldicellulosiruptorales
37	10	order	Curtissbacterales	Patescibacteria	Microgenomatia	Curtissbacterales
37	7	family	UBA9934	Patescibacteria	ABY1	SG8-24	UBA9934
37	4	genus	Gallibacterium	Proteobacteria	Gammaproteobacteria	Enterobacterales	Pasteurellaceae	Gallibacterium
37	3	genus	Mobiluncus	Actinobacteriota	Actinomycetia	Actinomycetales	Actinomycetaceae	Mobiluncus
36	6	genus	PFJX01	Proteobacteria	Gammaproteobacteria	Burkholderiales	Thiobacillaceae	PFJX01
35	13	order	Portnoybacterales	Patescibacteria	Paceibacteria	Portnoybacterales
35	1	species	Leptospira kirschneri	Spirochaetota	Leptospirae	Leptospirales	Leptospiraceae	Leptospira	Leptospira kirschneri
34	19	genus	UBA1436	Elusimicrobiota	Elusimicrobia	Elusimicrobiales	Elusimicrobiaceae	UBA1436
34	17	genus	Phytoplasma	Firmicutes	Bacilli	Acholeplasmatales	Acholeplasmataceae	Phytoplasma
34	1	species	Bifidobacterium vaginale_G	Actinobacteriota	Actinomycetia	Actinomycetales	Bifidobacteriaceae	Bifidobacterium	Bifidobacterium vaginale_G
33	6	genus	Streptobacillus	Fusobacteriota	Fusobacteriia	Fusobacteriales	Leptotrichiaceae	Streptobacillus
32	21	order	TMED109	Proteobacteria	Alphaproteobacteria	TMED109
31	22	genus	TM7x	Patescibacteria	Saccharimonadia	Saccharimonadales	Saccharimonadaceae	TM7x
31	17	family	Victivallaceae	Verrucomicrobiota	Lentisphaeria	Victivallales	Victivallaceae
31	10	genus	CAG-177	Firmicutes_A	Clostridia	Oscillospirales	Acutalibacteraceae	CAG-177
31	1	species	Lactobacillus iners	Firmicutes	Bacilli	Lactobacillales	Lactobacillaceae	Lactobacillus	Lactobacillus iners
30	22	family	SG8-4	Planctomycetota	Phycisphaerae	Sedimentisphaerales	SG8-4
30	17	genus	UBA737	Firmicutes_A	Clostridia	Oscillospirales	Acutalibacteraceae	UBA737
30	13	genus	Roseibacillus_B	Verrucomicrobiota	Verrucomicrobiae	Verrucomicrobiales	Akkermansiaceae	Roseibacillus_B
30	11	order	UBA10105	Patescibacteria	Microgenomatia	UBA10105
30	1	species	Actinomarina sp003213625	Actinobacteriota	Acidimicrobiia	Actinomarinales	Actinomarinaceae	Actinomarina	Actinomarina sp003213625
29	14	family	UBA6821	Verrucomicrobiota	Verrucomicrobiae	Chthoniobacterales	UBA6821
29	14	family	GCA-002753745	Omnitrophota	Koll11	UBA10015	GCA-002753745
29	12	genus	Peptoniphilus_A	Firmicutes_A	Clostridia	Tissierellales	Peptoniphilaceae	Peptoniphilus_A
29	6	order	Desulfomonilales	Desulfobacterota	Desulfomonilia	Desulfomonilales
29	6	genus	RUG420	Firmicutes_A	Clostridia	Oscillospirales	Acutalibacteraceae	RUG420
29	1	species	RAAP-2 sp903848885	Actinobacteriota	Acidimicrobiia	Acidimicrobiales	RAAP-2	RAAP-2	RAAP-2 sp903848885
29	1	species	Lactobacillus jensenii	Firmicutes	Bacilli	Lactobacillales	Lactobacillaceae	Lactobacillus	Lactobacillus jensenii
28	20	order	Monoglobales	Firmicutes_A	Clostridia	Monoglobales
28	14	order	UBA2991	Chloroflexota	Dehalococcoidia	UBA2991
28	9	family	UBA11393	Proteobacteria	Alphaproteobacteria	Paracaedibacterales	UBA11393
28	3	genus	RUG115	Firmicutes_A	Clostridia	Lachnospirales	Lachnospiraceae	RUG115
27	22	genus	MED727	Proteobacteria	Alphaproteobacteria	Pelagibacterales	Pelagibacteraceae	MED727
27	21	family	WGA-3G	Poribacteria	WGA-4E	WGA-4E	WGA-3G
27	15	family	UBA1829	Verrucomicrobiota	Lentisphaeria	Victivallales	UBA1829
27	12	order	SLAD01	Verrucomicrobiota	Kiritimatiellae	SLAD01
27	12	genus	Methylophilus	Proteobacteria	Gammaproteobacteria	Burkholderiales	Methylophilaceae	Methylophilus
27	5	class	UBA2235	Chloroflexota	UBA2235
27	4	genus	Trueperella	Actinobacteriota	Actinomycetia	Actinomycetales	Actinomycetaceae	Trueperella
27	2	genus	UBA2810	Proteobacteria	Gammaproteobacteria	Enterobacterales	Succinivibrionaceae	UBA2810
27	1	species	RAAP-2 sp003155915	Actinobacteriota	Acidimicrobiia	Acidimicrobiales	RAAP-2	RAAP-2	RAAP-2 sp003155915
27	1	species	PALSA-747 sp903838295	Actinobacteriota	Actinomycetia	Nanopelagicales	Nanopelagicaceae	PALSA-747	PALSA-747 sp903838295
27	1	species	Chlorobium sp903994525	Bacteroidota	Chlorobia	Chlorobiales	Chlorobiaceae	Chlorobium	Chlorobium sp903994525
27	1	species	CAIYYX01 sp903832735	Proteobacteria	Gammaproteobacteria	Burkholderiales	Rhodocyclaceae	CAIYYX01	CAIYYX01 sp903832735
27	1	species	Bifidobacterium sp002884815	Actinobacteriota	Actinomycetia	Actinomycetales	Bifidobacteriaceae	Bifidobacterium	Bifidobacterium sp002884815
26	24	genus	GCA-012562765	Proteobacteria	Gammaproteobacteria	Enterobacterales	Enterobacteriaceae	GCA-012562765
26	12	family	Ketobacteraceae	Proteobacteria	Gammaproteobacteria	Pseudomonadales	Ketobacteraceae
26	10	family	UBA9933	Patescibacteria	Paceibacteria	UBA6257	UBA9933
26	8	genus	Nitrotoga	Proteobacteria	Gammaproteobacteria	Burkholderiales	Gallionellaceae	Nitrotoga
26	5	genus	SXMI01	Actinobacteriota	Acidimicrobiia	Acidimicrobiales	Microtrichaceae	SXMI01
26	1	species	D2472 sp002358345	Proteobacteria	Gammaproteobacteria	SAR86	D2472	D2472	D2472 sp002358345
25	6	family	Bin134	Actinobacteriota	Acidimicrobiia	Acidimicrobiales	Bin134
25	1	species	RAAP-2 sp903871335	Actinobacteriota	Acidimicrobiia	Acidimicrobiales	RAAP-2	RAAP-2	RAAP-2 sp903871335
25	1	species	Lactobacillus acetotolerans	Firmicutes	Bacilli	Lactobacillales	Lactobacillaceae	Lactobacillus	Lactobacillus acetotolerans
24	19	order	Kiritimatiellales	Verrucomicrobiota	Kiritimatiellae	Kiritimatiellales
24	19	order	Hydrogenothermales	Aquificota	Aquificae	Hydrogenothermales
24	17	genus	UBA3789	Firmicutes	Bacilli	RF39	UBA660	UBA3789
24	14	phylum	Desulfobacterota_E	Desulfobacterota_E
24	14	family	CAG-312	Verrucomicrobiota	Verrucomicrobiae	Opitutales	CAG-312
24	10	family	Nap2-2B	Firmicutes_B	Desulfotomaculia	Desulfotomaculales	Nap2-2B
24	7	genus	Mesoplasma	Firmicutes	Bacilli	Mycoplasmatales	Mycoplasmataceae	Mesoplasma
24	7	family	CAIZLB01	Patescibacteria	Paceibacteria	UBA9983_A	CAIZLB01
24	6	genus	Hungateiclostridium	Firmicutes_A	Clostridia	Acetivibrionales	Acetivibrionaceae	Hungateiclostridium
24	5	genus	UBA6136	Proteobacteria	Gammaproteobacteria	Methylococcales	Methylococcaceae	UBA6136
24	4	genus	CAIUMH01	Actinobacteriota	Acidimicrobiia	Acidimicrobiales	RAAP-2	CAIUMH01
23	19	genus	Chlorobaculum	Bacteroidota	Chlorobia	Chlorobiales	Chlorobiaceae	Chlorobaculum
23	16	family	CAG-698	Firmicutes	Bacilli	ML615J-28	CAG-698
23	11	family	GWB1-50-10	Patescibacteria	Paceibacteria	UBA6257	GWB1-50-10
23	10	genus	Anaerotignum	Firmicutes_A	Clostridia	Lachnospirales	Anaerotignaceae	Anaerotignum
23	8	genus	UBA1020	Patescibacteria	Saccharimonadia	Saccharimonadales	Saccharimonadaceae	UBA1020
23	6	family	UBA10102	Patescibacteria	Paceibacteria	Paceibacterales	UBA10102
23	3	family	CG1-02-47-37	Patescibacteria	Microgenomatia	UBA1400	CG1-02-47-37
22	10	order	Sungbacterales	Patescibacteria	Paceibacteria	Sungbacterales
22	9	family	Amesbacteraceae	Patescibacteria	Microgenomatia	GWA2-44-7	Amesbacteraceae
21	16	genus	UBA2866	Patescibacteria	Saccharimonadia	Saccharimonadales	Saccharimonadaceae	UBA2866
21	1	species	Gilliamella apis	Proteobacteria	Gammaproteobacteria	Enterobacterales	Enterobacteriaceae	Gilliamella	Gilliamella apis
21	1	species	Gilliamella apicola	Proteobacteria	Gammaproteobacteria	Enterobacterales	Enterobacteriaceae	Gilliamella	Gilliamella apicola
20	19	genus	AG-414-E02	Proteobacteria	Alphaproteobacteria	Pelagibacterales	Pelagibacteraceae	AG-414-E02
20	9	order	UBA9983	Patescibacteria	Paceibacteria	UBA9983
20	9	family	UBA5633	Patescibacteria	Paceibacteria	Paceibacterales	UBA5633
20	9	family	UBA2337	Omnitrophota	Omnitrophia	Omnitrophales	UBA2337
20	9	family	CAG-314	Firmicutes_A	Clostridia_A	Christensenellales	CAG-314
20	8	family	Sulfurifustaceae	Proteobacteria	Gammaproteobacteria	Acidiferrobacterales	Sulfurifustaceae
20	7	genus	BACL14	Proteobacteria	Gammaproteobacteria	Burkholderiales	Methylophilaceae	BACL14
20	7	genus	AG-430-B22	Proteobacteria	Alphaproteobacteria	Rhizobiales_B	TMED25	AG-430-B22
20	5	genus	BACL24	Verrucomicrobiota	Verrucomicrobiae	Opitutales	DSM-45221	BACL24
20	4	genus	Gordonibacter	Actinobacteriota	Coriobacteriia	Coriobacteriales	Eggerthellaceae	Gordonibacter
20	3	genus	UBA7542	Verrucomicrobiota	Verrucomicrobiae	Pedosphaerales	UBA11358	UBA7542
20	3	genus	CAIQEU01	Actinobacteriota	Acidimicrobiia	Acidimicrobiales	RAAP-2	CAIQEU01
20	1	species	UBA1067 sp002298665	Verrucomicrobiota	Kiritimatiellae	RFP12	UBA1067	UBA1067	UBA1067 sp002298665
20	1	species	RAAP-2 sp903825035	Actinobacteriota	Acidimicrobiia	Acidimicrobiales	RAAP-2	RAAP-2	RAAP-2 sp903825035
20	1	species	Leptospira weilii	Spirochaetota	Leptospirae	Leptospirales	Leptospiraceae	Leptospira	Leptospira weilii
20	1	species	Fonsibacter sp903869725	Proteobacteria	Alphaproteobacteria	Pelagibacterales	Pelagibacteraceae	Fonsibacter	Fonsibacter sp903869725
19	14	genus	CAG-1000	Firmicutes	Bacilli	RF39	UBA660	CAG-1000
19	12	order	SM23-28-2	Chloroflexota	Dehalococcoidia	SM23-28-2
19	12	genus	Porticoccus	Proteobacteria	Gammaproteobacteria	Pseudomonadales	Porticoccaceae	Porticoccus
19	10	family	Midichloriaceae	Proteobacteria	Alphaproteobacteria	Rickettsiales	Midichloriaceae
19	7	genus	CAG-302	Firmicutes	Bacilli	RF39	UBA660	CAG-302
19	7	genus	AAA300-D14	Proteobacteria	Gammaproteobacteria	Pseudomonadales	Porticoccaceae	AAA300-D14
19	3	order	UBA10092	Patescibacteria	Paceibacteria	UBA10092
19	3	family	UBA2588	Chloroflexota	Dehalococcoidia	UBA3495	UBA2588
19	2	genus	WTFX01	Actinobacteriota	Acidimicrobiia	Acidimicrobiales	TK06	WTFX01
19	1	species	UBA9973 sp000999465	Patescibacteria	Paceibacteria	UBA9983_A	UBA9973	UBA9973	UBA9973 sp000999465
19	1	species	Halanaerobium congolense	Firmicutes_F	Halanaerobiia	Halanaerobiales	Halanaerobiaceae	Halanaerobium	Halanaerobium congolense
19	1	species	Caprobacter sp002407675	Firmicutes_A	Clostridia	Oscillospirales	Acutalibacteraceae	Caprobacter	Caprobacter sp002407675
19	1	species	Akkermansia muciniphila_B	Verrucomicrobiota	Verrucomicrobiae	Verrucomicrobiales	Akkermansiaceae	Akkermansia	Akkermansia muciniphila_B
19	1	genus	Tropheryma	Actinobacteriota	Actinomycetia	Actinomycetales	Microbacteriaceae	Tropheryma
18	16	order	SM23-33	Planctomycetota	Phycisphaerae	SM23-33
18	14	genus	Geomonas	Desulfobacterota_F	Desulfuromonadia	Geobacterales	Geobacteraceae	Geomonas
18	13	family	PWPS01	Patescibacteria	Paceibacteria	Paceibacterales	PWPS01
18	12	genus	UBA2868	Firmicutes_A	Clostridia	Lachnospirales	Lachnospiraceae	UBA2868
18	10	genus	CAG-460	Firmicutes	Bacilli	RF39	UBA660	CAG-460
18	10	genus	Bin55	Proteobacteria	Gammaproteobacteria	Pseudomonadales	HTCC2089	Bin55
18	9	genus	Tardiphaga	Proteobacteria	Alphaproteobacteria	Rhizobiales	Xanthobacteraceae	Tardiphaga
18	8	family	Zambryskibacteraceae_A	Patescibacteria	Paceibacteria	UBA9983_A	Zambryskibacteraceae_A
18	6	genus	Micropelagos	Proteobacteria	Alphaproteobacteria	Parvibaculales	RS24	Micropelagos
18	6	family	UBA1546	Nitrospirota	Thermodesulfovibrionia	Thermodesulfovibrionales	UBA1546
18	1	species	Mediterraneibacter torques	Firmicutes_A	Clostridia	Lachnospirales	Lachnospiraceae	Mediterraneibacter	Mediterraneibacter torques
18	1	species	Leptospira noguchii	Spirochaetota	Leptospirae	Leptospirales	Leptospiraceae	Leptospira	Leptospira noguchii
18	1	species	Lactobacillus mulieris	Firmicutes	Bacilli	Lactobacillales	Lactobacillaceae	Lactobacillus	Lactobacillus mulieris
17	13	genus	UBA2450	Firmicutes	Bacilli	RFN20	CAG-826	UBA2450
17	11	genus	RUG572	Verrucomicrobiota	Kiritimatiellae	RFP12	UBA1067	RUG572
17	11	family	CAITNO01	Hydrogenedentota	Hydrogenedentia	Hydrogenedentiales	CAITNO01
17	10	genus	XYD1-FULL-39-28	Patescibacteria	Paceibacteria	Paceibacterales	Staskawiczbacteraceae	XYD1-FULL-39-28
17	10	family	Methylacidiphilaceae	Verrucomicrobiota	Verrucomicrobiae	Methylacidiphilales	Methylacidiphilaceae
17	9	genus	ISDg	Firmicutes_A	Clostridia	Lachnospirales	Lachnospiraceae	ISDg
17	9	genus	CAG-603	Firmicutes_A	Clostridia	Lachnospirales	Lachnospiraceae	CAG-603
17	9	class	UBA9087	Actinobacteriota	UBA9087
17	8	genus	T3SED10-7	Firmicutes_D	Dethiobacteria	DTU022	DTU022	T3SED10-7
17	5	order	Bin125	Chloroflexota	Dehalococcoidia	Bin125
17	5	family	Leptonemataceae	Spirochaetota	Leptospirae	Leptospirales	Leptonemataceae
17	5	class	Riflemargulisbacteria	Margulisbacteria	Riflemargulisbacteria
17	2	genus	Hamiltonella	Proteobacteria	Gammaproteobacteria	Enterobacterales	Enterobacteriaceae	Hamiltonella
17	2	genus	CAIUWA01	Verrucomicrobiota	Verrucomicrobiae	Opitutales	Opitutaceae	CAIUWA01
17	1	species	Olegusella sp002407925	Actinobacteriota	Coriobacteriia	Coriobacteriales	Atopobiaceae	Olegusella	Olegusella sp002407925
17	1	species	Moorella thermoacetica	Firmicutes_B	Moorellia	Moorellales	Moorellaceae	Moorella	Moorella thermoacetica
17	1	species	Haemophilus haemolyticus_I	Proteobacteria	Gammaproteobacteria	Enterobacterales	Pasteurellaceae	Haemophilus	Haemophilus haemolyticus_I
17	1	species	Chlorobium sp903843305	Bacteroidota	Chlorobia	Chlorobiales	Chlorobiaceae	Chlorobium	Chlorobium sp903843305
17	1	genus	CAILDB01	Patescibacteria	Paceibacteria	UBA9983_A	GWA1-40-21	CAILDB01
16	13	genus	Saccharimonas	Patescibacteria	Saccharimonadia	Saccharimonadales	Saccharimonadaceae	Saccharimonas
16	11	genus	UBA3207	Firmicutes	Bacilli	RFN20	CAG-826	UBA3207
16	8	order	UBA2196	Patescibacteria	ABY1	UBA2196
16	8	order	Ryanbacterales	Patescibacteria	Paceibacteria	Ryanbacterales
16	8	genus	Methylosinus	Proteobacteria	Alphaproteobacteria	Rhizobiales	Beijerinckiaceae	Methylosinus
16	8	genus	CAG-273	Firmicutes_A	Clostridia	TANB77	CAG-508	CAG-273
16	8	family	UBA12454	Planctomycetota	Phycisphaerae	Sedimentisphaerales	UBA12454
16	7	family	Nautiliaceae	Campylobacterota	Campylobacteria	Nautiliales	Nautiliaceae
16	7	class	CPR2	Patescibacteria	CPR2
16	6	genus	Varibaculum	Actinobacteriota	Actinomycetia	Actinomycetales	Actinomycetaceae	Varibaculum
16	6	genus	Petrotoga	Thermotogota	Thermotogae	Petrotogales	Petrotogaceae	Petrotoga
16	5	family	UBA12108	Patescibacteria	Microgenomatia	UBA1400	UBA12108
16	5	family	GWA1-39-11	Patescibacteria	Microgenomatia	Levybacterales	GWA1-39-11
16	4	genus	Palsa-513	Actinobacteriota	Thermoleophilia	Solirubrobacterales	Solirubrobacteraceae	Palsa-513
16	3	genus	Lysinimonas_A	Actinobacteriota	Actinomycetia	Actinomycetales	Microbacteriaceae	Lysinimonas_A
16	2	genus	UBA1543	Proteobacteria	Zetaproteobacteria	Mariprofundales	Mariprofundaceae	UBA1543
16	1	species	UBA8515 sp000991405	Patescibacteria	Paceibacteria	UBA9983_A	UBA9973	UBA8515	UBA8515 sp000991405
16	1	species	UBA1315 sp903827375	Verrucomicrobiota	Verrucomicrobiae	Verrucomicrobiales	Akkermansiaceae	UBA1315	UBA1315 sp903827375
16	1	species	Ligilactobacillus aviarius_B	Firmicutes	Bacilli	Lactobacillales	Lactobacillaceae	Ligilactobacillus	Ligilactobacillus aviarius_B
16	1	species	C7867-002 sp903870315	Patescibacteria	Paceibacteria	UBA9983_A	PALSA-1337	C7867-002	C7867-002 sp903870315
15	12	order	UBA8416	Verrucomicrobiota	Kiritimatiellae	UBA8416
15	10	genus	UBA7441	Verrucomicrobiota	Verrucomicrobiae	Opitutales	DSM-45221	UBA7441
15	8	family	UBA4778	Desulfobacterota	Syntrophia	Syntrophales	UBA4778
15	6	genus	UBA4855	Firmicutes	Bacilli	RFN20	CAG-826	UBA4855
15	6	genus	Competibacter_A	Proteobacteria	Gammaproteobacteria	Competibacterales	Competibacteraceae	Competibacter_A
15	6	genus	Christensenella	Firmicutes_A	Clostridia_A	Christensenellales	Christensenellaceae	Christensenella
15	5	order	GWA2-35-9	Patescibacteria	UBA1384	GWA2-35-9
15	5	genus	UBA969	Planctomycetota	Planctomycetes	Gemmatales	Gemmataceae	UBA969
15	4	order	RKRQ01	Desulfobacterota_D	UBA1144	RKRQ01
15	2	genus	RKSA01	Proteobacteria	Gammaproteobacteria	Pseudomonadales	Pseudohongiellaceae	RKSA01
15	1	species	UBA9973 sp001785445	Patescibacteria	Paceibacteria	UBA9983_A	UBA9973	UBA9973	UBA9973 sp001785445
15	1	species	Clostridium_B tyrobutyricum	Firmicutes_A	Clostridia	Clostridiales	Clostridiaceae	Clostridium_B	Clostridium_B tyrobutyricum
15	1	species	Chlorobium sp903820085	Bacteroidota	Chlorobia	Chlorobiales	Chlorobiaceae	Chlorobium	Chlorobium sp903820085
15	1	species	Acholeplasma laidlawii	Firmicutes	Bacilli	Acholeplasmatales	Acholeplasmataceae	Acholeplasma	Acholeplasma laidlawii
14	13	family	UBA8131	Actinobacteriota	Coriobacteriia	Coriobacteriales	UBA8131
14	12	family	GCA-002716945	Proteobacteria	Gammaproteobacteria	GCA-002705445	GCA-002716945
14	11	family	Amoebophilaceae	Bacteroidota	Bacteroidia	Cytophagales	Amoebophilaceae
14	10	genus	Sideroxydans	Proteobacteria	Gammaproteobacteria	Burkholderiales	Gallionellaceae	Sideroxydans
14	10	family	Syntrophotaleaceae	Desulfobacterota_F	Desulfuromonadia	Desulfuromonadales	Syntrophotaleaceae
14	8	genus	MED-G09	Proteobacteria	Alphaproteobacteria	Rhizobiales_B	TMED25	MED-G09
14	7	order	UBA5335	Proteobacteria	Gammaproteobacteria	UBA5335
14	7	family	Scalinduaceae	Planctomycetota	Brocadiae	Brocadiales	Scalinduaceae
14	6	order	XYC2-FULL-46-14	Margulisbacteria	WOR-1	XYC2-FULL-46-14
14	6	genus	Geobacter	Desulfobacterota_F	Desulfuromonadia	Geobacterales	Geobacteraceae	Geobacter
14	5	genus	UBA12068	Patescibacteria	Paceibacteria	Moranbacterales	GWC2-37-73	UBA12068
14	5	genus	Furfurilactobacillus	Firmicutes	Bacilli	Lactobacillales	Lactobacillaceae	Furfurilactobacillus
14	4	family	Brennerbacteraceae	Patescibacteria	Paceibacteria	UBA6257	Brennerbacteraceae
14	2	order	Veblenbacterales	Patescibacteria	ABY1	Veblenbacterales
14	2	genus	UMGS1375	Firmicutes_A	Clostridia	Lachnospirales	Lachnospiraceae	UMGS1375
14	2	genus	CAIOGI01	Patescibacteria	Paceibacteria	UBA9983_A	PALSA-1337	CAIOGI01
14	1	species	UBA5216 sp903893565	Proteobacteria	Gammaproteobacteria	Burkholderiales	SG8-41	UBA5216	UBA5216 sp903893565
14	1	species	UBA4844 sp002398105	Firmicutes_B	Syntrophomonadia	Syntrophomonadales	Syntrophomonadaceae	UBA4844	UBA4844 sp002398105
14	1	species	UBA4334 sp902801475	Bacteroidota	Bacteroidia	Bacteroidales	Bacteroidaceae	UBA4334	UBA4334 sp902801475
14	1	species	Treponema_D sp900316905	Spirochaetota	Spirochaetia	Treponematales	Treponemataceae	Treponema_D	Treponema_D sp900316905
14	1	species	Thioalkalivibrio versutus	Proteobacteria	Gammaproteobacteria	Ectothiorhodospirales	Thioalkalivibrionaceae	Thioalkalivibrio	Thioalkalivibrio versutus
14	1	species	RAAP-2 sp003160115	Actinobacteriota	Acidimicrobiia	Acidimicrobiales	RAAP-2	RAAP-2	RAAP-2 sp003160115
14	1	species	QYPT01 sp903834705	Actinobacteriota	Actinomycetia	Nanopelagicales	Nanopelagicaceae	QYPT01	QYPT01 sp903834705
14	1	species	Chlorobium sp903940125	Bacteroidota	Chlorobia	Chlorobiales	Chlorobiaceae	Chlorobium	Chlorobium sp903940125
14	1	species	Acetatifactor sp900066565	Firmicutes_A	Clostridia	Lachnospirales	Lachnospiraceae	Acetatifactor	Acetatifactor sp900066565
13	13	order	Thiohalomonadales_A	Proteobacteria	Gammaproteobacteria	Thiohalomonadales_A
13	12	class	Dissulfuribacteria	Desulfobacterota	Dissulfuribacteria
13	11	order	WRKU01	Actinobacteriota	Coriobacteriia	WRKU01
13	10	genus	CAG-533	Firmicutes	Bacilli	RF39	UBA660	CAG-533
13	10	family	UBA1163	Desulfobacterota	BSN033	BSN033	UBA1163
13	9	family	Sulfuricellaceae	Proteobacteria	Gammaproteobacteria	Burkholderiales	Sulfuricellaceae
13	8	family	CAG-1252	Firmicutes_A	Clostridia_A	Christensenellales	CAG-1252
13	7	genus	UBA1364	Patescibacteria	Microgenomatia	UBA1400	PJMF01	UBA1364
13	7	genus	SYFI01	Actinobacteriota	Thermoleophilia	Ga0077560	Ga0077560	SYFI01
13	7	genus	HIMB114	Proteobacteria	Alphaproteobacteria	Pelagibacterales	Pelagibacteraceae	HIMB114
13	7	family	CG1-02-41-26	Patescibacteria	Paceibacteria	Paceibacterales	CG1-02-41-26
13	6	genus	UBA5026	Firmicutes	Bacilli	RF39	UBA660	UBA5026
13	6	genus	UBA12158	Patescibacteria	Microgenomatia	UBA12405	UBA12405	UBA12158
13	5	genus	UBA1328	Chloroflexota	Dehalococcoidia	UBA1151	Bin127	UBA1328
13	5	genus	2-01-FULL-40-13	Patescibacteria	Microgenomatia	UBA1406	GWC2-37-13	2-01-FULL-40-13
13	5	family	PALSA-555	Actinobacteriota	Acidimicrobiia	IMCC26256	PALSA-555
13	4	genus	RUG163	Bacteroidota	Bacteroidia	Bacteroidales	Paludibacteraceae	RUG163
13	4	family	CAIOGM01	Desulfobacterota_F	Desulfuromonadia	Geobacterales	CAIOGM01
13	3	genus	IMCC26134_A	Verrucomicrobiota	Verrucomicrobiae	Opitutales	Opitutaceae	IMCC26134_A
13	2	family	UBA9637	Desulfobacterota_F	GWC2-55-46	GWC2-55-46	UBA9637
13	1	species	Ruminococcus_D sp900319075	Firmicutes_A	Clostridia	Oscillospirales	Ruminococcaceae	Ruminococcus_D	Ruminococcus_D sp900319075
13	1	species	RAAP-2 sp903830745	Actinobacteriota	Acidimicrobiia	Acidimicrobiales	RAAP-2	RAAP-2	RAAP-2 sp903830745
13	1	species	RAAP-2 sp903830655	Actinobacteriota	Acidimicrobiia	Acidimicrobiales	RAAP-2	RAAP-2	RAAP-2 sp903830655
13	1	species	HIMB59 sp002690585	Proteobacteria	Alphaproteobacteria	HIMB59	HIMB59	HIMB59	HIMB59 sp002690585
13	1	species	Gilliamella apicola_N	Proteobacteria	Gammaproteobacteria	Enterobacterales	Enterobacteriaceae	Gilliamella	Gilliamella apicola_N
13	1	species	Erysipelothrix rhusiopathiae	Firmicutes	Bacilli	Erysipelotrichales	Erysipelotrichaceae	Erysipelothrix	Erysipelothrix rhusiopathiae
13	1	species	Chlorobium sp903994455	Bacteroidota	Chlorobia	Chlorobiales	Chlorobiaceae	Chlorobium	Chlorobium sp903994455
13	1	species	Anaerobutyricum hallii	Firmicutes_A	Clostridia	Lachnospirales	Lachnospiraceae	Anaerobutyricum	Anaerobutyricum hallii
13	1	species	Absicoccus porci	Firmicutes	Bacilli	Erysipelotrichales	Erysipelotrichaceae	Absicoccus	Absicoccus porci
13	1	genus	UBA11703	Patescibacteria	Paceibacteria	Paceibacterales	Staskawiczbacteraceae	UBA11703
13	1	genus	CAIVBF01	Patescibacteria	ABY1	BM507	UBA12465	CAIVBF01
13	1	genus	CAIQIQ01	Planctomycetota	Phycisphaerae	UBA1161	UBA1161	CAIQIQ01
12	10	genus	UBA2250	Proteobacteria	Gammaproteobacteria	Burkholderiales	Rhodocyclaceae	UBA2250
12	10	genus	Ruminiclostridium	Firmicutes_A	Clostridia	Acetivibrionales	Acetivibrionaceae	Ruminiclostridium
12	10	family	JdFR-85	Nitrospirota	Thermodesulfovibrionia	Thermodesulfovibrionales	JdFR-85
12	9	genus	Trichlorobacter	Desulfobacterota_F	Desulfuromonadia	Geobacterales	Pseudopelobacteraceae	Trichlorobacter
12	8	genus	UBA2270	Desulfobacterota	Desulfobulbia	Desulfobulbales	Desulfocapsaceae	UBA2270
12	8	genus	UBA1712	Firmicutes_A	Clostridia	Lachnospirales	Lachnospiraceae	UBA1712
12	7	order	UBA6186	Proteobacteria	Gammaproteobacteria	UBA6186
12	7	genus	MED-G40	Proteobacteria	Alphaproteobacteria	Pelagibacterales	Pelagibacteraceae	MED-G40
12	6	genus	UBA2212	Firmicutes	Bacilli	Erysipelotrichales	Erysipelotrichaceae	UBA2212
12	6	genus	UBA2100	Patescibacteria	Paceibacteria	UBA9983_A	UBA2163	UBA2100
12	6	genus	Bin75	Nitrospirota	Nitrospiria	Nitrospirales	UBA8639	Bin75
12	6	family	UBA7434	Proteobacteria	Gammaproteobacteria	Pseudomonadales	UBA7434
12	5	phylum	Dictyoglomota	Dictyoglomota
12	5	family	UBA8190	Actinobacteriota	Acidimicrobiia	Acidimicrobiales	UBA8190
12	5	class	32-111	WOR-3	32-111
12	4	order	UBA9649	Omnitrophota	Koll11	UBA9649
12	4	genus	UBA1723	Bacteroidota	Bacteroidia	Bacteroidales	Paludibacteraceae	UBA1723
12	3	genus	RUG191	Firmicutes_A	Clostridia	Lachnospirales	Lachnospiraceae	RUG191
12	3	family	UBA5738	Patescibacteria	Paceibacteria	Paceibacterales	UBA5738
12	3	family	UBA12470	Patescibacteria	Gracilibacteria	UBA1369	UBA12470
12	2	genus	SZUA-592	Proteobacteria	Gammaproteobacteria	UBA4486	UBA4486	SZUA-592
12	1	species	Pasteurella multocida_D	Proteobacteria	Gammaproteobacteria	Enterobacterales	Pasteurellaceae	Pasteurella	Pasteurella multocida_D
12	1	species	Nanopelagicus sp001437855	Actinobacteriota	Actinomycetia	Nanopelagicales	Nanopelagicaceae	Nanopelagicus	Nanopelagicus sp001437855
12	1	species	Humidesulfovibrio sp903843965	Desulfobacterota	Desulfovibrionia	Desulfovibrionales	Desulfovibrionaceae	Humidesulfovibrio	Humidesulfovibrio sp903843965
12	1	species	Gilliamella bombi	Proteobacteria	Gammaproteobacteria	Enterobacterales	Enterobacteriaceae	Gilliamella	Gilliamella bombi
12	1	species	Eubacterium_G ventriosum	Firmicutes_A	Clostridia	Lachnospirales	Lachnospiraceae	Eubacterium_G	Eubacterium_G ventriosum
12	1	species	Chlorobium sp903994635	Bacteroidota	Chlorobia	Chlorobiales	Chlorobiaceae	Chlorobium	Chlorobium sp903994635
12	1	species	Chlorobium sp903836465	Bacteroidota	Chlorobia	Chlorobiales	Chlorobiaceae	Chlorobium	Chlorobium sp903836465
12	1	species	BOG-930 sp903907955	Proteobacteria	Alphaproteobacteria	Acetobacterales	Acetobacteraceae	BOG-930	BOG-930 sp903907955
12	1	genus	UBA12115	Patescibacteria	Paceibacteria	2-02-FULL-40-12	GWA2-44-9	UBA12115
11	10	order	Caedimonadales	Proteobacteria	Alphaproteobacteria	Caedimonadales
11	10	class	RBG-13-55-18	Actinobacteriota	RBG-13-55-18
11	10	class	Desulfurobacteriia	Aquificota	Desulfurobacteriia
11	9	genus	UBA6175	Patescibacteria	Saccharimonadia	Saccharimonadales	Saccharimonadaceae	UBA6175
11	9	genus	RUG440	Actinobacteriota	Coriobacteriia	Coriobacteriales	Atopobiaceae	RUG440
11	9	genus	RUG14515	Firmicutes	Bacilli	RFN20	CAG-826	RUG14515
11	9	family	Terrimicrobiaceae	Verrucomicrobiota	Verrucomicrobiae	Chthoniobacterales	Terrimicrobiaceae
11	8	genus	VBDM01	Proteobacteria	Gammaproteobacteria	Burkholderiales	SG8-39	VBDM01
11	8	family	XYD1-FULL-46-19	Patescibacteria	Paceibacteria	UBA9983_A	XYD1-FULL-46-19
11	8	family	UBA3031	Proteobacteria	Gammaproteobacteria	Burkholderiales	UBA3031
11	8	family	Halorhodospiraceae	Proteobacteria	Gammaproteobacteria	Nitrococcales	Halorhodospiraceae
11	7	family	UBA1255	Firmicutes_A	Clostridia	UBA1212	UBA1255
11	7	family	Thermodesulfovibrionaceae	Nitrospirota	Thermodesulfovibrionia	Thermodesulfovibrionales	Thermodesulfovibrionaceae
11	6	phylum	Calescibacterota	Calescibacterota
11	6	genus	CAG-354	Firmicutes_A	Clostridia	TANB77	CAG-508	CAG-354
11	6	family	QALW01	Firmicutes_A	Clostridia_A	Christensenellales	QALW01
11	5	order	UBA7879	Proteobacteria	Alphaproteobacteria	UBA7879
11	5	genus	VXMP01	Actinobacteriota	Acidimicrobiia	UBA5794	SZUA-232	VXMP01
11	5	genus	UBA2804	Proteobacteria	Gammaproteobacteria	Enterobacterales	Succinivibrionaceae	UBA2804
11	5	genus	UBA1409	Firmicutes_A	Clostridia	Oscillospirales	Ruminococcaceae	UBA1409
11	5	genus	Clostridium_E	Firmicutes_A	Clostridia	Oscillospirales	Acutalibacteraceae	Clostridium_E
11	5	genus	CAIYUN01	Verrucomicrobiota	Verrucomicrobiae	Opitutales	Opitutaceae	CAIYUN01
11	5	genus	CAG-245	Firmicutes_A	Clostridia	TANB77	CAG-508	CAG-245
11	4	order	GWC2-36-17	Patescibacteria	Paceibacteria	GWC2-36-17
11	3	genus	LSR1	Proteobacteria	Gammaproteobacteria	Burkholderiales	Thiobacillaceae	LSR1
11	3	genus	GWB1-37-8	Patescibacteria	Microgenomatia	Levybacterales	UBA12049	GWB1-37-8
11	3	genus	CAG-41	Firmicutes_A	Clostridia	Monoglobales_A	UBA1381	CAG-41
11	3	family	UBA12028	Patescibacteria	Microgenomatia	UBA1400	UBA12028
11	3	family	Bin76	Actinobacteriota	Acidimicrobiia	UBA5794	Bin76
11	2	genus	CAIYVA01	Proteobacteria	Gammaproteobacteria	Steroidobacterales	Steroidobacteraceae	CAIYVA01
11	1	species	UBA636 sp900321955	Firmicutes	Bacilli	Erysipelotrichales	Erysipelotrichaceae	UBA636	UBA636 sp900321955
11	1	species	UBA12075 sp003514005	Patescibacteria	ABY1	BM507	UBA12075	UBA12075	UBA12075 sp003514005
11	1	species	UBA1066 sp900315305	Firmicutes_A	Clostridia	Lachnospirales	Lachnospiraceae	UBA1066	UBA1066 sp900315305
11	1	species	Ruminococcus flavefaciens_R	Firmicutes_A	Clostridia	Oscillospirales	Ruminococcaceae	Ruminococcus	Ruminococcus flavefaciens_R
11	1	species	HIMB59 sp902599405	Proteobacteria	Alphaproteobacteria	HIMB59	HIMB59	HIMB59	HIMB59 sp902599405
11	1	species	F1-60-MAGs149 sp903960645	Actinobacteriota	Thermoleophilia	Gaiellales	F1-60-MAGs149	F1-60-MAGs149	F1-60-MAGs149 sp903960645
11	1	species	Caprobacter sp002409675	Firmicutes_A	Clostridia	Oscillospirales	Acutalibacteraceae	Caprobacter	Caprobacter sp002409675
11	1	species	Acetatifactor sp900066365	Firmicutes_A	Clostridia	Lachnospirales	Lachnospiraceae	Acetatifactor	Acetatifactor sp900066365
11	1	order	UBA9936	Patescibacteria	Paceibacteria	UBA9936
10	9	order	B13-G15	Desulfobacterota	BSN033	B13-G15
10	8	order	C00003060	Desulfobacterota	Desulfobacteria	C00003060
10	7	genus	UMGS1865	Firmicutes_A	Clostridia	Oscillospirales	CAG-272	UMGS1865
10	7	genus	CAG-877	Firmicutes	Bacilli	RF39	UBA660	CAG-877
10	7	family	Desulfovirgulaceae	Firmicutes_B	Desulfotomaculia	Desulfotomaculales	Desulfovirgulaceae
10	7	family	Colwellbacteraceae	Patescibacteria	Paceibacteria	UBA6257	Colwellbacteraceae
10	6	order	Desulfurellales	Campylobacterota	Desulfurellia	Desulfurellales
10	6	genus	UBA10677	Firmicutes_A	Clostridia_A	Christensenellales	CAG-552	UBA10677
10	6	genus	Rugosibacter	Proteobacteria	Gammaproteobacteria	Burkholderiales	Rhodocyclaceae	Rugosibacter
10	6	genus	RUG369	Planctomycetota	Planctomycetes	Pirellulales	Thermoguttaceae	RUG369
10	6	genus	CAG-492	Firmicutes_A	Clostridia	TANB77	CAG-508	CAG-492
10	5	order	4484-171	Omnitrophota	Koll11	4484-171
10	5	genus	Fen-549	Actinobacteriota	Thermoleophilia	Gaiellales	Gaiellaceae	Fen-549
10	5	family	UBA917	Patescibacteria	ABY1	BM507	UBA917
10	4	order	UBA2169	Patescibacteria	ABY1	UBA2169
10	4	genus	SKMY01	Firmicutes_D	Dethiobacteria	DTU022	UBA8154	SKMY01
10	4	genus	QGON01	Proteobacteria	Gammaproteobacteria	Chromatiales	Sedimenticolaceae	QGON01
10	4	family	CAIOMD01	Patescibacteria	Saccharimonadia	Saccharimonadales	CAIOMD01
10	4	class	UBA9942	Nitrospinota	UBA9942
10	3	genus	Dehalobacter	Firmicutes_B	Desulfitobacteriia	Desulfitobacteriales	Syntrophobotulaceae	Dehalobacter
10	2	genus	CAG-349	Firmicutes_A	Clostridia_A	Christensenellales	CAG-917	CAG-349
10	2	family	UBA12079	Patescibacteria	Paceibacteria	UBA9983_A	UBA12079
10	1	species	Weimerbacter sp900317825	Firmicutes_A	Clostridia	Lachnospirales	Lachnospiraceae	Weimerbacter	Weimerbacter sp900317825
10	1	species	UBA6382 sp002439755	Bacteroidota	Bacteroidia	Bacteroidales	Bacteroidaceae	UBA6382	UBA6382 sp002439755
10	1	species	UBA12049 sp001784155	Patescibacteria	Microgenomatia	Levybacterales	UBA12049	UBA12049	UBA12049 sp001784155
10	1	species	Treponema_D sp002449305	Spirochaetota	Spirochaetia	Treponematales	Treponemataceae	Treponema_D	Treponema_D sp002449305
10	1	species	Slackia_A isoflavoniconvertens	Actinobacteriota	Coriobacteriia	Coriobacteriales	Eggerthellaceae	Slackia_A	Slackia_A isoflavoniconvertens
10	1	species	SAR86A sp902612915	Proteobacteria	Gammaproteobacteria	SAR86	D2472	SAR86A	SAR86A sp902612915
10	1	species	Rs-D84 sp002437665	Proteobacteria	Alphaproteobacteria	Rs-D84	Rs-D84	Rs-D84	Rs-D84 sp002437665
10	1	species	RAAP-2 sp003141095	Actinobacteriota	Acidimicrobiia	Acidimicrobiales	RAAP-2	RAAP-2	RAAP-2 sp003141095
10	1	species	Pseudopelobacter sp903939115	Desulfobacterota_F	Desulfuromonadia	Geobacterales	Pseudopelobacteraceae	Pseudopelobacter	Pseudopelobacter sp903939115
10	1	species	Olegusella sp900314685	Actinobacteriota	Coriobacteriia	Coriobacteriales	Atopobiaceae	Olegusella	Olegusella sp900314685
10	1	species	MED-G82 sp902600705	Proteobacteria	Gammaproteobacteria	SAR86	D2472	MED-G82	MED-G82 sp902600705
10	1	species	Ga0077560 sp903896045	Actinobacteriota	Thermoleophilia	Ga0077560	Ga0077560	Ga0077560	Ga0077560 sp903896045
10	1	species	F1-20-MAGs160 sp009700115	Actinobacteriota	Acidimicrobiia	Acidimicrobiales	UBA8139	F1-20-MAGs160	F1-20-MAGs160 sp009700115
10	1	species	CAIYEO01 sp903840315	Patescibacteria	Saccharimonadia	Saccharimonadales	UBA4665	CAIYEO01	CAIYEO01 sp903840315
10	1	species	C7867-002 sp903872035	Patescibacteria	Paceibacteria	UBA9983_A	PALSA-1337	C7867-002	C7867-002 sp903872035
10	1	species	Blautia_A sp900066335	Firmicutes_A	Clostridia	Lachnospirales	Lachnospiraceae	Blautia_A	Blautia_A sp900066335
10	1	phylum	CG2-30-70-394	CG2-30-70-394
10	1	genus	2-02-FULL-49-12	Chlamydiota	Chlamydiia	Chlamydiales	Rhabdochlamydiaceae	2-02-FULL-49-12
9	9	genus	GCA-002700125	Chloroflexota	Dehalococcoidia	UBA1151	TMED-70	GCA-002700125
9	8	order	RUG11792	Proteobacteria	Alphaproteobacteria	RUG11792
9	8	genus	UBA5420	Firmicutes_G	Limnochordia	DTU010	DTU010	UBA5420
9	8	family	Sulfuriferulaceae	Proteobacteria	Gammaproteobacteria	Burkholderiales	Sulfuriferulaceae
9	7	phylum	Ratteibacteria	Ratteibacteria
9	6	order	UBA11705	Patescibacteria	ABY1	UBA11705
9	6	family	UBA6899	Patescibacteria	Paceibacteria	UBA9983_A	UBA6899
9	5	genus	Mf105b01	Proteobacteria	Alphaproteobacteria	Parvibaculales	Parvibaculaceae	Mf105b01
9	5	genus	MED-G78	Proteobacteria	Gammaproteobacteria	SAR86	D2472	MED-G78
9	5	genus	CABYIR01	Proteobacteria	Alphaproteobacteria	Pelagibacterales	AG-422-B15	CABYIR01
9	5	genus	Bin5	Chloroflexota	Anaerolineae	Caldilineales	Caldilineaceae	Bin5
9	5	genus	Actinotignum	Actinobacteriota	Actinomycetia	Actinomycetales	Actinomycetaceae	Actinotignum
9	5	family	PALSA-610	Actinobacteriota	Acidimicrobiia	IMCC26256	PALSA-610
9	5	family	CAITUY01	Verrucomicrobiota	Kiritimatiellae	CAIKKV01	CAITUY01
9	5	family	CAIQIC01	Verrucomicrobiota	Kiritimatiellae	LD1-PB3	CAIQIC01
9	4	genus	Williamsoniiplasma	Firmicutes	Bacilli	Mycoplasmatales	Mycoplasmataceae	Williamsoniiplasma
9	4	genus	Prosthecochloris	Bacteroidota	Chlorobia	Chlorobiales	Chlorobiaceae	Prosthecochloris
9	3	order	UBA8473	Desulfobacterota	SM23-61	UBA8473
9	3	genus	VFJL01	Proteobacteria	Gammaproteobacteria	Burkholderiales	Nitrosomonadaceae	VFJL01
9	3	genus	UBA1545	Patescibacteria	Gracilibacteria	BD1-5	UBA2023	UBA1545
9	3	genus	Ruminobacter	Proteobacteria	Gammaproteobacteria	Enterobacterales	Succinivibrionaceae	Ruminobacter
9	3	genus	MPNP01	Proteobacteria	Alphaproteobacteria	Rhodobacterales	Rhodobacteraceae	MPNP01
9	3	genus	IMCC26207	Actinobacteriota	Acidimicrobiia	Acidimicrobiales	Microtrichaceae	IMCC26207
9	3	genus	Chth-196	Verrucomicrobiota	Verrucomicrobiae	Chthoniobacterales	Chthoniobacteraceae	Chth-196
9	3	genus	2-01-FULL-39-28	Patescibacteria	Paceibacteria	2-02-FULL-40-12	GWA2-44-9	2-01-FULL-39-28
9	3	family	UBA6264	Patescibacteria	ABY1	UBA2591	UBA6264
9	3	family	GWA2-38-27	Patescibacteria	Paceibacteria	Paceibacterales	GWA2-38-27
9	3	class	GWE2-31-10	Spirochaetota	GWE2-31-10
9	3	class	DTU065	Firmicutes_G	DTU065
9	2	order	Evansiales	Proteobacteria	Gammaproteobacteria	Evansiales
9	1	species	UBA9973 sp001786195	Patescibacteria	Paceibacteria	UBA9983_A	UBA9973	UBA9973	UBA9973 sp001786195
9	1	species	UBA4372 sp900313705	Bacteroidota	Bacteroidia	Bacteroidales	Bacteroidaceae	UBA4372	UBA4372 sp900313705
9	1	species	UBA1568 sp002782305	Patescibacteria	Paceibacteria	Moranbacterales	UBA1568	UBA1568	UBA1568 sp002782305
9	1	species	UBA1172 sp002457135	Proteobacteria	Alphaproteobacteria	Puniceispirillales	UBA1172	UBA1172	UBA1172 sp002457135
9	1	species	UBA11712 sp000995965	Patescibacteria	Paceibacteria	Moranbacterales	UBA11712	UBA11712	UBA11712 sp000995965
9	1	species	Spiroplasma citri	Firmicutes	Bacilli	Mycoplasmatales	Mycoplasmataceae	Spiroplasma	Spiroplasma citri
9	1	species	S36-B12 sp002729215	Actinobacteriota	Actinomycetia	Nanopelagicales	S36-B12	S36-B12	S36-B12 sp002729215
9	1	species	Ruminococcus flavefaciens_B	Firmicutes_A	Clostridia	Oscillospirales	Ruminococcaceae	Ruminococcus	Ruminococcus flavefaciens_B
9	1	species	Pelagibacter sp902596515	Proteobacteria	Alphaproteobacteria	Pelagibacterales	Pelagibacteraceae	Pelagibacter	Pelagibacter sp902596515
9	1	species	Gilliamella apicola_C	Proteobacteria	Gammaproteobacteria	Enterobacterales	Enterobacteriaceae	Gilliamella	Gilliamella apicola_C
9	1	species	Enterovibrio escacola	Proteobacteria	Gammaproteobacteria	Enterobacterales	Vibrionaceae	Enterovibrio	Enterovibrio escacola
9	1	species	Clostridium_B ljungdahlii	Firmicutes_A	Clostridia	Clostridiales	Clostridiaceae	Clostridium_B	Clostridium_B ljungdahlii
9	1	species	Buchnera aphidicola_I	Proteobacteria	Gammaproteobacteria	Enterobacterales	Enterobacteriaceae	Buchnera	Buchnera aphidicola_I
9	1	species	Bifidobacterium reuteri	Actinobacteriota	Actinomycetia	Actinomycetales	Bifidobacteriaceae	Bifidobacterium	Bifidobacterium reuteri
9	1	species	Bifidobacterium pseudolongum	Actinobacteriota	Actinomycetia	Actinomycetales	Bifidobacteriaceae	Bifidobacterium	Bifidobacterium pseudolongum
9	1	species	Alistipes_A sp900240235	Bacteroidota	Bacteroidia	Bacteroidales	Rikenellaceae	Alistipes_A	Alistipes_A sp900240235
9	1	species	Alcanivorax xenomutans	Proteobacteria	Gammaproteobacteria	Pseudomonadales	Alcanivoracaceae	Alcanivorax	Alcanivorax xenomutans
9	1	species	Afipia broomeae	Proteobacteria	Alphaproteobacteria	Rhizobiales	Xanthobacteraceae	Afipia	Afipia broomeae
9	1	genus	AG-426-M11	Chloroflexota	Dehalococcoidia	SAR202	UBA826	AG-426-M11
8	8	order	SZUA-161	Chloroflexota	Dehalococcoidia	SZUA-161
8	8	family	UBA1321	Verrucomicrobiota	Verrucomicrobiae	Methylacidiphilales	UBA1321
8	7	genus	UBA11517	Firmicutes_A	Clostridia_A	Christensenellales	UBA1242	UBA11517
8	7	genus	Thiocapsa	Proteobacteria	Gammaproteobacteria	Chromatiales	Chromatiaceae	Thiocapsa
8	7	genus	CAG-594	Firmicutes	Bacilli	RF39	UBA660	CAG-594
8	7	family	SXRF01	Proteobacteria	Alphaproteobacteria	Rickettsiales	SXRF01
8	6	phylum	Goldbacteria	Goldbacteria
8	6	genus	Kinetoplastibacterium	Proteobacteria	Gammaproteobacteria	Burkholderiales	Burkholderiaceae_A	Kinetoplastibacterium
8	6	genus	Ectothiorhodospira	Proteobacteria	Gammaproteobacteria	Ectothiorhodospirales	Ectothiorhodospiraceae	Ectothiorhodospira
8	6	family	UBA10212	Patescibacteria	Saccharimonadia	Saccharimonadales	UBA10212
8	6	family	Desulfuromonadaceae	Desulfobacterota_F	Desulfuromonadia	Desulfuromonadales	Desulfuromonadaceae
8	6	family	CAG-465	Firmicutes_A	Clostridia	TANB77	CAG-465
8	5	order	UBA1572	Omnitrophota	Koll11	UBA1572
8	5	genus	UMGS1781	Firmicutes_A	Clostridia	TANB77	CAG-508	UMGS1781
8	5	genus	Rhodoblastus	Proteobacteria	Alphaproteobacteria	Rhizobiales	Beijerinckiaceae	Rhodoblastus
8	5	genus	PALSA-1006	Proteobacteria	Gammaproteobacteria	Burkholderiales	Gallionellaceae	PALSA-1006
8	5	genus	Methylotenera_A	Proteobacteria	Gammaproteobacteria	Burkholderiales	Methylophilaceae	Methylotenera_A
8	5	genus	GCA-2721545	Proteobacteria	Gammaproteobacteria	Burkholderiales	Nitrosomonadaceae	GCA-2721545
8	5	genus	F1-20-MAGs119	Actinobacteriota	Acidimicrobiia	Acidimicrobiales	Ilumatobacteraceae	F1-20-MAGs119
8	5	genus	CAG-841	Firmicutes_A	Clostridia	Oscillospirales	CAG-272	CAG-841
8	5	family	UBA8363	Proteobacteria	Magnetococcia	Magnetococcales	UBA8363
8	5	family	UBA3636	Verrucomicrobiota	Kiritimatiellae	RFP12	UBA3636
8	5	family	JAAYNR01	Verrucomicrobiota	Kiritimatiellae	RFP12	JAAYNR01
8	5	class	UBA8919	Elusimicrobiota	UBA8919
8	4	order	Terrybacterales	Patescibacteria	Paceibacteria	Terrybacterales
8	4	order	2-02-FULL-39-32	Elusimicrobiota	Elusimicrobia	2-02-FULL-39-32
8	4	genus	UMGS911	Firmicutes_A	Clostridia	Oscillospirales	CAG-272	UMGS911
8	4	genus	UBA11889	Proteobacteria	Gammaproteobacteria	Pseudomonadales	HTCC2089	UBA11889
8	4	genus	Thiodictyon	Proteobacteria	Gammaproteobacteria	Chromatiales	Chromatiaceae	Thiodictyon
8	4	genus	GCA-2716345	Bacteroidota	Bacteroidia	Flavobacteriales	BACL11	GCA-2716345
8	4	genus	DTU013	Firmicutes_A	Clostridia	Acetivibrionales	Acetivibrionaceae	DTU013
8	4	family	UBA9337	Patescibacteria	Paceibacteria	Moranbacterales	UBA9337
8	4	family	UBA12327	Actinobacteriota	Actinomycetia	Nanopelagicales	UBA12327
8	4	family	Hydrogenobaculaceae	Aquificota	Aquificae	Aquificales	Hydrogenobaculaceae
8	4	family	Ethanoligenenaceae	Firmicutes_A	Clostridia	Oscillospirales	Ethanoligenenaceae
8	3	genus	XYB2-FULL-45-11	Patescibacteria	ABY1	SG8-24	GWF2-40-263	XYB2-FULL-45-11
8	3	genus	Peptoanaerobacter	Firmicutes_A	Clostridia	Peptostreptococcales	Filifactoraceae	Peptoanaerobacter
8	3	genus	Nosocomiicoccus	Firmicutes	Bacilli	Staphylococcales	Salinicoccaceae	Nosocomiicoccus
8	3	genus	GCA-002704185	Proteobacteria	Alphaproteobacteria	Pelagibacterales	Pelagibacteraceae	GCA-002704185
8	3	genus	CAG-628	Firmicutes	Bacilli	RF39	UBA660	CAG-628
8	3	genus	CAG-433	Firmicutes	Bacilli	RF39	UBA660	CAG-433
8	3	genus	2011-GWC2-44-17	Patescibacteria	Saccharimonadia	Saccharimonadales	Saccharimonadaceae	2011-GWC2-44-17
8	2	genus	VFLK01	Patescibacteria	Microgenomatia	UBA1400	PJMF01	VFLK01
8	2	genus	UBA2168	Proteobacteria	Gammaproteobacteria	Pseudomonadales	HTCC2089	UBA2168
8	2	genus	CG2-30-51-40	Desulfobacterota	Desulfobacteria	Desulfatiglandales	Desulfatiglandaceae	CG2-30-51-40
8	2	genus	CAG-194	Firmicutes_A	Clostridia	Lachnospirales	Lachnospiraceae	CAG-194
8	1	species	UBA9973 sp001786955	Patescibacteria	Paceibacteria	UBA9983_A	UBA9973	UBA9973	UBA9973 sp001786955
8	1	species	UBA9973 sp000989515	Patescibacteria	Paceibacteria	UBA9983_A	UBA9973	UBA9973	UBA9973 sp000989515
8	1	species	UBA8260 sp003134115	Dormibacterota	Dormibacteria	UBA8260	UBA8260	UBA8260	UBA8260 sp003134115
8	1	species	UBA629 sp005465875	Firmicutes_A	Clostridia	Lachnospirales	Lachnospiraceae	UBA629	UBA629 sp005465875
8	1	species	UBA4179 sp002381125	Bacteroidota	Bacteroidia	Bacteroidales	Dysgonomonadaceae	UBA4179	UBA4179 sp002381125
8	1	species	UBA10151 sp001776935	Patescibacteria	Microgenomatia	Daviesbacterales	UBA10151	UBA10151	UBA10151 sp001776935
8	1	species	Terracidiphilus sp003161045	Acidobacteriota	Acidobacteriae	Acidobacteriales	Acidobacteriaceae	Terracidiphilus	Terracidiphilus sp003161045
8	1	species	Succinivibrio sp000431835	Proteobacteria	Gammaproteobacteria	Enterobacterales	Succinivibrionaceae	Succinivibrio	Succinivibrio sp000431835
8	1	species	SAR86A sp004212975	Proteobacteria	Gammaproteobacteria	SAR86	D2472	SAR86A	SAR86A sp004212975
8	1	species	Ruminococcus_D albus	Firmicutes_A	Clostridia	Oscillospirales	Ruminococcaceae	Ruminococcus_D	Ruminococcus_D albus
8	1	species	RAAP-2 sp903893745	Actinobacteriota	Acidimicrobiia	Acidimicrobiales	RAAP-2	RAAP-2	RAAP-2 sp903893745
8	1	species	Pelagibacter sp902609685	Proteobacteria	Alphaproteobacteria	Pelagibacterales	Pelagibacteraceae	Pelagibacter	Pelagibacter sp902609685
8	1	species	Pelagibacter sp003213155	Proteobacteria	Alphaproteobacteria	Pelagibacterales	Pelagibacteraceae	Pelagibacter	Pelagibacter sp003213155
8	1	species	Leptospira yasudae	Spirochaetota	Leptospirae	Leptospirales	Leptospiraceae	Leptospira	Leptospira yasudae
8	1	species	HIMB59 sp902530745	Proteobacteria	Alphaproteobacteria	HIMB59	HIMB59	HIMB59	HIMB59 sp902530745
8	1	species	GWA1-54-10 sp903878285	Patescibacteria	Paceibacteria	UBA9983_A	UBA2163	GWA1-54-10	GWA1-54-10 sp903878285
8	1	species	Fructilactobacillus fructivorans	Firmicutes	Bacilli	Lactobacillales	Lactobacillaceae	Fructilactobacillus	Fructilactobacillus fructivorans
8	1	species	CAG-791 sp900321785	Firmicutes_A	Clostridia	Lachnospirales	Lachnospiraceae	CAG-791	CAG-791 sp900321785
8	1	species	CAG-475 sp002449145	Firmicutes_A	Clostridia_A	Christensenellales	CAG-917	CAG-475	CAG-475 sp002449145
8	1	species	Brocadia sinica	Planctomycetota	Brocadiae	Brocadiales	Brocadiaceae	Brocadia	Brocadia sinica
8	1	species	Blautia_A schinkii	Firmicutes_A	Clostridia	Lachnospirales	Lachnospiraceae	Blautia_A	Blautia_A schinkii
8	1	species	Akkermansia muciniphila_A	Verrucomicrobiota	Verrucomicrobiae	Verrucomicrobiales	Akkermansiaceae	Akkermansia	Akkermansia muciniphila_A
8	1	species	AG-422-B15 sp902526005	Proteobacteria	Alphaproteobacteria	Pelagibacterales	AG-422-B15	AG-422-B15	AG-422-B15 sp902526005
8	1	order	UBA1544	Patescibacteria	ABY1	UBA1544
8	1	order	CG1-02-43-210	Omnitrophota	Koll11	CG1-02-43-210
8	1	genus	VXYK01	Actinobacteriota	Acidimicrobiia	Acidimicrobiales	UBA11606	VXYK01
8	1	genus	Kuenenia	Planctomycetota	Brocadiae	Brocadiales	Brocadiaceae	Kuenenia
7	7	genus	UBA2834	Patescibacteria	Saccharimonadia	Saccharimonadales	Saccharimonadaceae	UBA2834
7	7	genus	Peptoniphilus_C	Firmicutes_A	Clostridia	Tissierellales	Peptoniphilaceae	Peptoniphilus_C
7	7	genus	Nitrobacter	Proteobacteria	Alphaproteobacteria	Rhizobiales	Xanthobacteraceae	Nitrobacter
7	7	genus	Fibromonas	Fibrobacterota	Fibrobacteria	Fibrobacterales	Fibrobacteraceae	Fibromonas
7	7	family	Hepatoplasmataceae	Firmicutes	Bacilli	Mycoplasmatales	Hepatoplasmataceae
7	6	phylum	SZUA-79	SZUA-79
7	6	order	WQYP01	Planctomycetota	Phycisphaerae	WQYP01
7	6	genus	WRCC01	Proteobacteria	Alphaproteobacteria	Rs-D84	Rs-D84	WRCC01
7	6	genus	UBA4722	Proteobacteria	Gammaproteobacteria	DSM-16500	DSM-16500	UBA4722
7	6	genus	DTU033	Firmicutes_A	Clostridia	Oscillospirales	Acutalibacteraceae	DTU033
7	6	genus	CAG-793	Firmicutes_A	Clostridia	TANB77	CAG-508	CAG-793
7	6	genus	Blochmannia	Proteobacteria	Gammaproteobacteria	Enterobacterales	Enterobacteriaceae	Blochmannia
7	6	family	UBA3941	Firmicutes_A	Mahellia_A	Caldicoprobacterales	UBA3941
7	6	family	Rhodomicrobiaceae	Proteobacteria	Alphaproteobacteria	Rhizobiales	Rhodomicrobiaceae
7	6	family	ETH-SRB1	Desulfobacterota	Desulfobacteria	Desulfobacterales	ETH-SRB1
7	5	order	SXXA01	Margulisbacteria	Marinamargulisbacteria	SXXA01
7	5	order	Holosporales	Proteobacteria	Alphaproteobacteria	Holosporales
7	5	genus	UBA6857	Firmicutes_A	Clostridia	Oscillospirales	Acutalibacteraceae	UBA6857
7	5	genus	GCA-2730855	Proteobacteria	Gammaproteobacteria	SAR86	SAR86	GCA-2730855
7	5	family	Magnetobacteriaceae	Nitrospirota	Thermodesulfovibrionia	Thermodesulfovibrionales	Magnetobacteriaceae
7	4	phylum	UBA6262	UBA6262
7	4	phylum	Schekmanbacteria	Schekmanbacteria
7	4	order	SKNC01	Firmicutes_D	Dethiobacteria	SKNC01
7	4	genus	VXYL01	Proteobacteria	Gammaproteobacteria	Pseudomonadales	HTCC2089	VXYL01
7	4	genus	VXMT01	Chloroflexota	Dehalococcoidia	UBA2979	UBA2979	VXMT01
7	4	genus	UBA7455	Proteobacteria	Gammaproteobacteria	Pseudomonadales	HTCC2089	UBA7455
7	4	genus	UBA11096	Aquificota	Aquificae	Aquificales	Aquificaceae	UBA11096
7	4	genus	Rickettsiella_A	Proteobacteria	Gammaproteobacteria	Diplorickettsiales	Diplorickettsiaceae	Rickettsiella_A
7	4	genus	Arcanobacterium	Actinobacteriota	Actinomycetia	Actinomycetales	Actinomycetaceae	Arcanobacterium
7	4	family	SLCP01	Actinobacteriota	Coriobacteriia	OPB41	SLCP01
7	4	family	DTU052	Firmicutes_B	Syntrophomonadia	Syntrophomonadales	DTU052
7	4	class	UBA9217	Nitrospirota	UBA9217
7	3	order	GCF-002020875	Proteobacteria	Gammaproteobacteria	GCF-002020875
7	3	genus	UBA9630	Patescibacteria	Paceibacteria	Moranbacterales	UBA2206	UBA9630
7	3	genus	UBA8337	Proteobacteria	Alphaproteobacteria	Parvibaculales	RS24	UBA8337
7	3	genus	UBA7185	Firmicutes_B	Peptococcia	Peptococcales	Peptococcaceae	UBA7185
7	3	genus	UBA2730	Firmicutes	Bacilli	RF39	UBA660	UBA2730
7	3	genus	UBA10119	Patescibacteria	Microgenomatia	UBA1400	PJMF01	UBA10119
7	3	genus	TMED58	Desulfobacterota_D	UBA1144	UBA1144	UBA1144	TMED58
7	3	genus	Pseudoramibacter	Firmicutes_A	Clostridia	Eubacteriales	Eubacteriaceae	Pseudoramibacter
7	3	genus	Massilimaliae	Firmicutes_A	Clostridia	Oscillospirales	Ruminococcaceae	Massilimaliae
7	3	genus	Lamprocystis	Proteobacteria	Gammaproteobacteria	Chromatiales	Chromatiaceae	Lamprocystis
7	3	genus	DTU019	Firmicutes_B	Syntrophomonadia	Syntrophomonadales	Syntrophomonadaceae	DTU019
7	3	genus	CAG-605	Firmicutes	Bacilli	RF39	UBA660	CAG-605
7	3	family	UBA6623	Acidobacteriota	Acidobacteriae	Bryobacterales	UBA6623
7	3	family	CAIRTM01	Desulfobacterota	SM23-61	WTBG01	CAIRTM01
7	2	phylum	CG2-30-53-67	CG2-30-53-67
7	2	order	HDB-SIOI813	Nitrospirota	Nitrospiria	HDB-SIOI813
7	2	genus	UBA4874	Firmicutes_A	Mahellia_A	Caldicoprobacterales	DTU083	UBA4874
7	2	genus	SKNS01	Actinobacteriota	UBA1414	UBA1414	UBA1414	SKNS01
7	2	genus	MarineAlpha9-Bin7	Proteobacteria	Alphaproteobacteria	UBA7887	UBA7887	MarineAlpha9-Bin7
7	2	genus	Actinobaculum	Actinobacteriota	Actinomycetia	Actinomycetales	Actinomycetaceae	Actinobaculum
7	2	family	CG1-02-43-26	Verrucomicrobiota	Verrucomicrobiae	Opitutales	CG1-02-43-26
7	2	family	BMS3Bbin11	Proteobacteria	Gammaproteobacteria	Arenicellales	BMS3Bbin11
7	2	family	2013Ark19i	Proteobacteria	Gammaproteobacteria	Burkholderiales	2013Ark19i
7	1	species	YC2-FULL-38-9 sp001790095	Patescibacteria	Microgenomatia	UBA1406	GWC2-37-13	YC2-FULL-38-9	YC2-FULL-38-9 sp001790095
7	1	species	YC12-FULL-57-11 sp903843045	Patescibacteria	ABY1	SG8-24	GWF2-40-263	YC12-FULL-57-11	YC12-FULL-57-11 sp903843045
7	1	species	Weimerbacter sp002480925	Firmicutes_A	Clostridia	Lachnospirales	Lachnospiraceae	Weimerbacter	Weimerbacter sp002480925
7	1	species	VYCW01 sp009844405	Actinobacteriota	Acidimicrobiia	Acidimicrobiales	UBA11606	VYCW01	VYCW01 sp009844405
7	1	species	UBA8515 sp000990325	Patescibacteria	Paceibacteria	UBA9983_A	UBA9973	UBA8515	UBA8515 sp000990325
7	1	species	UBA733 sp002321395	Firmicutes	Bacilli	RFN20	CAG-826	UBA733	UBA733 sp002321395
7	1	species	UBA4971 sp900019985	Firmicutes_G	SHA-98	UBA4971	UBA4971	UBA4971	UBA4971 sp900019985
7	1	species	UBA4951 sp002404865	Firmicutes	Bacilli	RFN20	CAG-826	UBA4951	UBA4951 sp002404865
7	1	species	UBA4372 sp900320435	Bacteroidota	Bacteroidia	Bacteroidales	Bacteroidaceae	UBA4372	UBA4372 sp900320435
7	1	species	UBA4372 sp900313335	Bacteroidota	Bacteroidia	Bacteroidales	Bacteroidaceae	UBA4372	UBA4372 sp900313335
7	1	species	UBA1547 sp001873625	Patescibacteria	Saccharimonadia	Saccharimonadales	Saccharimonadaceae	UBA1547	UBA1547 sp001873625
7	1	species	UBA1406 sp001788295	Patescibacteria	Microgenomatia	UBA1406	UBA1406	UBA1406	UBA1406 sp001788295
7	1	species	UBA12405 sp003542615	Patescibacteria	Microgenomatia	UBA12405	UBA12405	UBA12405	UBA12405 sp003542615
7	1	species	UBA11358 sp903835255	Verrucomicrobiota	Verrucomicrobiae	Pedosphaerales	UBA11358	UBA11358	UBA11358 sp903835255
7	1	species	Treponema_D sp002477955	Spirochaetota	Spirochaetia	Treponematales	Treponemataceae	Treponema_D	Treponema_D sp002477955
7	1	species	Thermobifida fusca	Actinobacteriota	Actinomycetia	Streptosporangiales	Streptosporangiaceae	Thermobifida	Thermobifida fusca
7	1	species	Thermoanaerobacterium thermosaccharolyticum	Firmicutes_A	Thermoanaerobacteria	Thermoanaerobacterales	Thermoanaerobacteraceae	Thermoanaerobacterium	Thermoanaerobacterium thermosaccharolyticum
7	1	species	Sporosarcina ureae	Firmicutes	Bacilli	Bacillales_A	Planococcaceae	Sporosarcina	Sporosarcina ureae
7	1	species	Ruminococcus_C callidus	Firmicutes_A	Clostridia	Oscillospirales	Ruminococcaceae	Ruminococcus_C	Ruminococcus_C callidus
7	1	species	Ruminococcus sp900315975	Firmicutes_A	Clostridia	Oscillospirales	Ruminococcaceae	Ruminococcus	Ruminococcus sp900315975
7	1	species	Rhodopseudomonas palustris_F	Proteobacteria	Alphaproteobacteria	Rhizobiales	Xanthobacteraceae	Rhodopseudomonas	Rhodopseudomonas palustris_F
7	1	species	Rhodoluna sp903832875	Actinobacteriota	Actinomycetia	Actinomycetales	Microbacteriaceae	Rhodoluna	Rhodoluna sp903832875
7	1	species	RAAP-2 sp903826715	Actinobacteriota	Acidimicrobiia	Acidimicrobiales	RAAP-2	RAAP-2	RAAP-2 sp903826715
7	1	species	RAAP-2 sp003133125	Actinobacteriota	Acidimicrobiia	Acidimicrobiales	RAAP-2	RAAP-2	RAAP-2 sp003133125
7	1	species	RAAP-1 sp903953895	Desulfobacterota	Desulfobacteria	Desulfobacterales	Desulfatirhabdiaceae	RAAP-1	RAAP-1 sp903953895
7	1	species	Pelagibacter ubique	Proteobacteria	Alphaproteobacteria	Pelagibacterales	Pelagibacteraceae	Pelagibacter	Pelagibacter ubique
7	1	species	Pelagibacter sp902586125	Proteobacteria	Alphaproteobacteria	Pelagibacterales	Pelagibacteraceae	Pelagibacter	Pelagibacter sp902586125
7	1	species	Pelagibacter sp902567045	Proteobacteria	Alphaproteobacteria	Pelagibacterales	Pelagibacteraceae	Pelagibacter	Pelagibacter sp902567045
7	1	species	Pelagibacter sp902561765	Proteobacteria	Alphaproteobacteria	Pelagibacterales	Pelagibacteraceae	Pelagibacter	Pelagibacter sp902561765
7	1	species	Pelagibacter sp003211555	Proteobacteria	Alphaproteobacteria	Pelagibacterales	Pelagibacteraceae	Pelagibacter	Pelagibacter sp003211555
7	1	species	Pelagibacter sp003210095	Proteobacteria	Alphaproteobacteria	Pelagibacterales	Pelagibacteraceae	Pelagibacter	Pelagibacter sp003210095
7	1	species	Pelagibacter sp001704065	Proteobacteria	Alphaproteobacteria	Pelagibacterales	Pelagibacteraceae	Pelagibacter	Pelagibacter sp001704065
7	1	species	Oleibacter sp002331105	Proteobacteria	Gammaproteobacteria	Pseudomonadales	Saccharospirillaceae	Oleibacter	Oleibacter sp002331105
7	1	species	Olegusella sp900315165	Actinobacteriota	Coriobacteriia	Coriobacteriales	Atopobiaceae	Olegusella	Olegusella sp900315165
7	1	species	Nitrosomonas eutropha	Proteobacteria	Gammaproteobacteria	Burkholderiales	Nitrosomonadaceae	Nitrosomonas	Nitrosomonas eutropha
7	1	species	MB11C04 sp002692605	Verrucomicrobiota	Verrucomicrobiae	Opitutales	MB11C04	MB11C04	MB11C04 sp002692605
7	1	species	MB11C04 sp002500665	Verrucomicrobiota	Verrucomicrobiae	Opitutales	MB11C04	MB11C04	MB11C04 sp002500665
7	1	species	HIMB59 sp902613845	Proteobacteria	Alphaproteobacteria	HIMB59	HIMB59	HIMB59	HIMB59 sp902613845
7	1	species	HIMB59 sp003216195	Proteobacteria	Alphaproteobacteria	HIMB59	HIMB59	HIMB59	HIMB59 sp003216195
7	1	species	Frankia coriariae	Actinobacteriota	Actinomycetia	Mycobacteriales	Frankiaceae	Frankia	Frankia coriariae
7	1	species	Fen-1137 sp003158395	Myxococcota	Polyangia	Palsa-1104	Fen-1088	Fen-1137	Fen-1137 sp003158395
7	1	species	Eubacterium_G sp000432355	Firmicutes_A	Clostridia	Lachnospirales	Lachnospiraceae	Eubacterium_G	Eubacterium_G sp000432355
7	1	species	Cycloclasticus pugetii	Proteobacteria	Gammaproteobacteria	Methylococcales	Cycloclasticaceae	Cycloclasticus	Cycloclasticus pugetii
7	1	species	Clostridium_H novyi	Firmicutes_A	Clostridia	Clostridiales	Clostridiaceae	Clostridium_H	Clostridium_H novyi
7	1	species	Chlorobium sp903882665	Bacteroidota	Chlorobia	Chlorobiales	Chlorobiaceae	Chlorobium	Chlorobium sp903882665
7	1	species	Chlorobium phaeovibrioides	Bacteroidota	Chlorobia	Chlorobiales	Chlorobiaceae	Chlorobium	Chlorobium phaeovibrioides
7	1	species	C7867-002 sp903839725	Patescibacteria	Paceibacteria	UBA9983_A	PALSA-1337	C7867-002	C7867-002 sp903839725
7	1	species	Bradyrhizobium sp003020075	Proteobacteria	Alphaproteobacteria	Rhizobiales	Xanthobacteraceae	Bradyrhizobium	Bradyrhizobium sp003020075
7	1	species	Blautia_A sp000436615	Firmicutes_A	Clostridia	Lachnospirales	Lachnospiraceae	Blautia_A	Blautia_A sp000436615
7	1	species	Azonexus sp903951825	Proteobacteria	Gammaproteobacteria	Burkholderiales	Rhodocyclaceae	Azonexus	Azonexus sp903951825
7	1	species	Alcanivorax sp900107995	Proteobacteria	Gammaproteobacteria	Pseudomonadales	Alcanivoracaceae	Alcanivorax	Alcanivorax sp900107995
7	1	species	Alcanivorax jadensis	Proteobacteria	Gammaproteobacteria	Pseudomonadales	Alcanivoracaceae	Alcanivorax	Alcanivorax jadensis
7	1	species	67-14 sp903939845	Actinobacteriota	Thermoleophilia	Solirubrobacterales	70-9	67-14	67-14 sp903939845
7	1	order	SPLOWO2-01-44-7	UBA10199	UBA10199	SPLOWO2-01-44-7
7	1	genus	UBA4851	Firmicutes_B	Syntrophomonadia	Syntrophomonadales	Syntrophomonadaceae	UBA4851
7	1	genus	UBA2160	Chloroflexota	Dehalococcoidia	SAR202	UBA11138	UBA2160
7	1	genus	RUG023	Spirochaetota	Spirochaetia	Sphaerochaetales	Sphaerochaetaceae	RUG023
7	1	genus	O2-12-FULL-42-9	Patescibacteria	Doudnabacteria	UBA920	O2-02-FULL-48-8	O2-12-FULL-42-9
7	1	genus	Lawsonia	Desulfobacterota	Desulfovibrionia	Desulfovibrionales	Desulfovibrionaceae	Lawsonia
7	1	genus	Clostridium_A	Firmicutes_A	Clostridia	Oscillospirales	Acutalibacteraceae	Clostridium_A
7	1	genus	CG2-30-33-13	Caldatribacteriota	JS1	SB-45	34-128	CG2-30-33-13
7	1	genus	0-14-3-00-41-53	Nitrospirota	Thermodesulfovibrionia	Thermodesulfovibrionales	SM23-35	0-14-3-00-41-53
7	1	family	CAIKAW01	Actinobacteriota	Actinomycetia	Nanopelagicales	CAIKAW01
7	1	class	CPR2_A	Patescibacteria	CPR2_A
6	6	order	UMGS1883	Firmicutes_A	Clostridia	UMGS1883
6	6	genus	UBA6140	Proteobacteria	Gammaproteobacteria	Burkholderiales	Methylophilaceae	UBA6140
6	6	genus	GCA-2746365	Proteobacteria	Gammaproteobacteria	SZUA-229	SZUA-229	GCA-2746365
6	5	order	UBA10183	Omnitrophota	Koll11	UBA10183
6	5	order	CAILAD01	Patescibacteria	Saccharimonadia	CAILAD01
6	5	genus	UMGS1688	Firmicutes_A	Clostridia_A	Christensenellales	CAG-917	UMGS1688
6	5	genus	UBA963	Actinobacteriota	Actinomycetia	Actinomycetales	Microbacteriaceae	UBA963
6	5	genus	UBA1227	Firmicutes_A	Clostridia	Oscillospirales	Acutalibacteraceae	UBA1227
6	5	genus	Thermoclostridium_A	Firmicutes_A	Clostridia	Acetivibrionales	DSM-8532	Thermoclostridium_A
6	5	genus	Pla111	Planctomycetota	Planctomycetes	Pirellulales	Ga0077529	Pla111
6	5	genus	CAG-822	Firmicutes	Bacilli	RF39	UBA660	CAG-822
6	5	family	TMED6	Marinisomatota	Marinisomatia	SCGC-AAA003-L08	TMED6
6	5	family	GCA-002694895	Chloroflexota	Dehalococcoidia	SAR202	GCA-002694895
6	5	family	GBS-2	Patescibacteria	Paceibacteria	Paceibacterales	GBS-2
6	4	order	XYD2-FULL-50-16	SAR324	SAR324	XYD2-FULL-50-16
6	4	order	DTU086	Firmicutes_B	Moorellia	DTU086
6	4	order	DSM-22653	Firmicutes	Bacilli	DSM-22653
6	4	genus	UBA12088	Patescibacteria	Paceibacteria	UBA9983_A	UBA2163	UBA12088
6	4	genus	UBA1206	Firmicutes_A	Clostridia	Oscillospirales	CAG-382	UBA1206
6	4	genus	UBA11963	Firmicutes	Bacilli	RF39	UBA660	UBA11963
6	4	genus	Syntrophaceticus	Firmicutes_B	Syntrophomonadia	Thermacetogeniales	Thermacetogeniaceae	Syntrophaceticus
6	4	genus	RUG705	Firmicutes	Bacilli	RF39	UBA660	RUG705
6	4	genus	QALR01	Firmicutes_A	Clostridia	Oscillospirales	CAG-272	QALR01
6	4	genus	GCA-002708145	Chloroflexota	Dehalococcoidia	UBA1151	Bin127	GCA-002708145
6	4	genus	DTU089	Firmicutes_A	Clostridia	Oscillospirales	Acutalibacteraceae	DTU089
6	4	genus	DTU068	Firmicutes_B	Syntrophomonadia	Thermacetogeniales	Thermacetogeniaceae	DTU068
6	4	genus	BAIKAL-G1-2R	Planctomycetota	Planctomycetes	Pirellulales	UBA1268	BAIKAL-G1-2R
6	4	family	WO2-44-18	Patescibacteria	Paceibacteria	UBA6257	WO2-44-18
6	4	family	Syntrophaceae	Desulfobacterota	Syntrophia	Syntrophales	Syntrophaceae
6	4	family	CAG-449	Firmicutes	Bacilli	RFN20	CAG-449
6	4	class	DTU084	Firmicutes_G	DTU084
6	3	order	UBA4664	Patescibacteria	Saccharimonadia	UBA4664
6	3	genus	UMGS687	Firmicutes_A	Clostridia_A	Christensenellales	UBA1242	UMGS687
6	3	genus	UBA695	Verrucomicrobiota	Verrucomicrobiae	Chthoniobacterales	Chthoniobacteraceae	UBA695
6	3	genus	UBA1361	Firmicutes	Bacilli	RFN20	CAG-826	UBA1361
6	3	genus	UBA11398	Actinobacteriota	Actinomycetia	Nanopelagicales	S36-B12	UBA11398
6	3	genus	Riesia	Proteobacteria	Gammaproteobacteria	Enterobacterales	Enterobacteriaceae	Riesia
6	3	genus	QYQG01	Proteobacteria	Gammaproteobacteria	Burkholderiales	Thiobacillaceae	QYQG01
6	3	genus	OPU3-GD-OMZ	Proteobacteria	Gammaproteobacteria	Methylococcales	Methylomonadaceae	OPU3-GD-OMZ
6	3	genus	Marichromatium	Proteobacteria	Gammaproteobacteria	Chromatiales	Chromatiaceae	Marichromatium
6	3	genus	HB2-32-21	Proteobacteria	Gammaproteobacteria	Pseudomonadales	Porticoccaceae	HB2-32-21
6	3	genus	DTU018	Firmicutes_B	Syntrophomonadia	Syntrophomonadales	Syntrophomonadaceae	DTU018
6	3	genus	Anaeromassilibacillus	Firmicutes_A	Clostridia	Oscillospirales	Acutalibacteraceae	Anaeromassilibacillus
6	3	genus	2-02-FULL-50-19	Omnitrophota	Koll11	UBA6215	UBA6215	2-02-FULL-50-19
6	3	family	UBA12420	Firmicutes_A	Clostridia	Lachnospirales	UBA12420
6	3	family	Negativicoccaceae	Firmicutes_C	Negativicutes	Veillonellales	Negativicoccaceae
6	3	family	NGM72-4	Verrucomicrobiota	Verrucomicrobiae	Pedosphaerales	NGM72-4
6	3	family	HRBIN32	CSP1-3	CSP1-3	CSP1-3	HRBIN32
6	2	order	CAISUE01	Proteobacteria	Gammaproteobacteria	CAISUE01
6	2	order	CAIRSR01	Proteobacteria	Gammaproteobacteria	CAIRSR01
6	2	genus	XYB1-40-15	Patescibacteria	ABY1	Magasanikbacterales	UBA922	XYB1-40-15
6	2	genus	UBA7800	Planctomycetota	Phycisphaerae	Phycisphaerales	Phycisphaeraceae	UBA7800
6	2	genus	UBA5109	Proteobacteria	Gammaproteobacteria	Pseudomonadales	Pseudohongiellaceae	UBA5109
6	2	genus	UBA4345	Bacteroidota	Bacteroidia	Bacteroidales	Paludibacteraceae	UBA4345
6	2	genus	UBA12053	Patescibacteria	Paceibacteria	Moranbacterales	GWC2-37-73	UBA12053
6	2	genus	Syntrophomonas	Firmicutes_B	Syntrophomonadia	Syntrophomonadales	Syntrophomonadaceae	Syntrophomonas
6	2	genus	Scardovia	Actinobacteriota	Actinomycetia	Actinomycetales	Bifidobacteriaceae	Scardovia
6	2	genus	SLCH01	Desulfobacterota	Syntrophobacteria	Syntrophobacterales	Syntrophobacteraceae	SLCH01
6	2	genus	Massilioclostridium	Firmicutes_A	Clostridia	Oscillospirales	Ruminococcaceae	Massilioclostridium
6	2	genus	Marinimicrobium	Proteobacteria	Gammaproteobacteria	Pseudomonadales	Cellvibrionaceae	Marinimicrobium
6	2	genus	Ferrovum	Proteobacteria	Gammaproteobacteria	Burkholderiales	Ferrovaceae	Ferrovum
6	2	genus	2-02-FULL-48-16	Patescibacteria	Paceibacteria	UBA9983_A	UBA11359_A	2-02-FULL-48-16
6	2	family	UBA9506	Firmicutes_A	Clostridia	Monoglobales_A	UBA9506
6	1	species	UBA9973 sp000991415	Patescibacteria	Paceibacteria	UBA9983_A	UBA9973	UBA9973	UBA9973 sp000991415
6	1	species	UBA920 sp002293685	Patescibacteria	Doudnabacteria	UBA920	UBA920	UBA920	UBA920 sp002293685
6	1	species	UBA7642 sp002297045	Firmicutes	Bacilli	RFN20	CAG-288	UBA7642	UBA7642 sp002297045
6	1	species	UBA721 sp002701385	Planctomycetota	Planctomycetes	Pirellulales	Pirellulaceae	UBA721	UBA721 sp002701385
6	1	species	UBA4421 sp002470275	Proteobacteria	Gammaproteobacteria	Pseudomonadales	HTCC2089	UBA4421	UBA4421 sp002470275
6	1	species	UBA3766 sp002393735	Firmicutes_A	Clostridia	Lachnospirales	Lachnospiraceae	UBA3766	UBA3766 sp002393735
6	1	species	UBA3766 sp002368665	Firmicutes_A	Clostridia	Lachnospirales	Lachnospiraceae	UBA3766	UBA3766 sp002368665
6	1	species	UBA3015 sp001438005	Verrucomicrobiota	Verrucomicrobiae	Methylacidiphilales	UBA3015	UBA3015	UBA3015 sp001438005
6	1	species	UBA1547 sp903899655	Patescibacteria	Saccharimonadia	Saccharimonadales	Saccharimonadaceae	UBA1547	UBA1547 sp903899655
6	1	species	UBA1547 sp903832635	Patescibacteria	Saccharimonadia	Saccharimonadales	Saccharimonadaceae	UBA1547	UBA1547 sp903832635
6	1	species	UBA11654 sp001629325	Proteobacteria	Gammaproteobacteria	UBA11654	UBA11654	UBA11654	UBA11654 sp001629325
6	1	species	UBA1067 sp002440145	Verrucomicrobiota	Kiritimatiellae	RFP12	UBA1067	UBA1067	UBA1067 sp002440145
6	1	species	UBA1067 sp002350535	Verrucomicrobiota	Kiritimatiellae	RFP12	UBA1067	UBA1067	UBA1067 sp002350535
6	1	species	UBA10190 sp001817065	Patescibacteria	Andersenbacteria	UBA10190	UBA10190	UBA10190	UBA10190 sp001817065
6	1	species	UBA10002 sp001821155	Patescibacteria	Paceibacteria	UBA9983_A	UBA11359_A	UBA10002	UBA10002 sp001821155
6	1	species	Succinivibrio sp900316175	Proteobacteria	Gammaproteobacteria	Enterobacterales	Succinivibrionaceae	Succinivibrio	Succinivibrio sp900316175
6	1	species	Succinivibrio sp002473165	Proteobacteria	Gammaproteobacteria	Enterobacterales	Succinivibrionaceae	Succinivibrio	Succinivibrio sp002473165
6	1	species	Schaedlerella glycyrrhizinilytica	Firmicutes_A	Clostridia	Lachnospirales	Lachnospiraceae	Schaedlerella	Schaedlerella glycyrrhizinilytica
6	1	species	Rhodoluna sp903820955	Actinobacteriota	Actinomycetia	Actinomycetales	Microbacteriaceae	Rhodoluna	Rhodoluna sp903820955
6	1	species	RAAP-2 sp003138895	Actinobacteriota	Acidimicrobiia	Acidimicrobiales	RAAP-2	RAAP-2	RAAP-2 sp003138895
6	1	species	Prosthecobacter sp903848465	Verrucomicrobiota	Verrucomicrobiae	Verrucomicrobiales	Verrucomicrobiaceae	Prosthecobacter	Prosthecobacter sp903848465
6	1	species	Polynucleobacter sp903867305	Proteobacteria	Gammaproteobacteria	Burkholderiales	Burkholderiaceae	Polynucleobacter	Polynucleobacter sp903867305
6	1	species	Pelagibacter sp902623975	Proteobacteria	Alphaproteobacteria	Pelagibacterales	Pelagibacteraceae	Pelagibacter	Pelagibacter sp902623975
6	1	species	Pelagibacter sp902616725	Proteobacteria	Alphaproteobacteria	Pelagibacterales	Pelagibacteraceae	Pelagibacter	Pelagibacter sp902616725
6	1	species	Pelagibacter sp902597895	Proteobacteria	Alphaproteobacteria	Pelagibacterales	Pelagibacteraceae	Pelagibacter	Pelagibacter sp902597895
6	1	species	Pelagibacter sp902587665	Proteobacteria	Alphaproteobacteria	Pelagibacterales	Pelagibacteraceae	Pelagibacter	Pelagibacter sp902587665
6	1	species	Pelagibacter sp902576045	Proteobacteria	Alphaproteobacteria	Pelagibacterales	Pelagibacteraceae	Pelagibacter	Pelagibacter sp902576045
6	1	species	Pelagibacter sp000155895	Proteobacteria	Alphaproteobacteria	Pelagibacterales	Pelagibacteraceae	Pelagibacter	Pelagibacter sp000155895
6	1	species	Parvibaculum sp002480495	Proteobacteria	Alphaproteobacteria	Parvibaculales	Parvibaculaceae	Parvibaculum	Parvibaculum sp002480495
6	1	species	Nitrosomonas europaea	Proteobacteria	Gammaproteobacteria	Burkholderiales	Nitrosomonadaceae	Nitrosomonas	Nitrosomonas europaea
6	1	species	Nanopelagicus sp903897475	Actinobacteriota	Actinomycetia	Nanopelagicales	Nanopelagicaceae	Nanopelagicus	Nanopelagicus sp903897475
6	1	species	Methylocystis sp003134075	Proteobacteria	Alphaproteobacteria	Rhizobiales	Beijerinckiaceae	Methylocystis	Methylocystis sp003134075
6	1	species	Mediterraneibacter lactaris	Firmicutes_A	Clostridia	Lachnospirales	Lachnospiraceae	Mediterraneibacter	Mediterraneibacter lactaris
6	1	species	MedAcidi-G1 sp000817085	Actinobacteriota	Acidimicrobiia	Acidimicrobiales	MedAcidi-G1	MedAcidi-G1	MedAcidi-G1 sp000817085
6	1	species	Leptotrichia wadei	Fusobacteriota	Fusobacteriia	Fusobacteriales	Leptotrichiaceae	Leptotrichia	Leptotrichia wadei
6	1	species	Leptospira mayottensis	Spirochaetota	Leptospirae	Leptospirales	Leptospiraceae	Leptospira	Leptospira mayottensis
6	1	species	Leptospira alexanderi	Spirochaetota	Leptospirae	Leptospirales	Leptospiraceae	Leptospira	Leptospira alexanderi
6	1	species	DTU010 sp002391385	Firmicutes_G	Limnochordia	DTU010	DTU010	DTU010	DTU010 sp002391385
6	1	species	Chlorobium sp903994365	Bacteroidota	Chlorobia	Chlorobiales	Chlorobiaceae	Chlorobium	Chlorobium sp903994365
6	1	species	Chlorobium sp903937835	Bacteroidota	Chlorobia	Chlorobiales	Chlorobiaceae	Chlorobium	Chlorobium sp903937835
6	1	species	Chlorobium sp903824045	Bacteroidota	Chlorobia	Chlorobiales	Chlorobiaceae	Chlorobium	Chlorobium sp903824045
6	1	species	CAIPMZ01 sp903851135	Patescibacteria	Paceibacteria	Moranbacterales	GWC2-37-73	CAIPMZ01	CAIPMZ01 sp903851135
6	1	species	C7867-002 sp001821055	Patescibacteria	Paceibacteria	UBA9983_A	PALSA-1337	C7867-002	C7867-002 sp001821055
6	1	species	C7867-001 sp002793115	Patescibacteria	Paceibacteria	UBA9983_A	UBA2163	C7867-001	C7867-001 sp002793115
6	1	species	Brocadia sapporoensis	Planctomycetota	Brocadiae	Brocadiales	Brocadiaceae	Brocadia	Brocadia sapporoensis
6	1	species	Blautia stercoris	Firmicutes_A	Clostridia	Lachnospirales	Lachnospiraceae	Blautia	Blautia stercoris
6	1	species	Bifidobacterium indicum	Actinobacteriota	Actinomycetia	Actinomycetales	Bifidobacteriaceae	Bifidobacterium	Bifidobacterium indicum
6	1	species	Bifidobacterium callitrichos	Actinobacteriota	Actinomycetia	Actinomycetales	Bifidobacteriaceae	Bifidobacterium	Bifidobacterium callitrichos
6	1	species	Anaerobutyricum soehngenii	Firmicutes_A	Clostridia	Lachnospirales	Lachnospiraceae	Anaerobutyricum	Anaerobutyricum soehngenii
6	1	species	Alcanivorax borkumensis	Proteobacteria	Gammaproteobacteria	Pseudomonadales	Alcanivoracaceae	Alcanivorax	Alcanivorax borkumensis
6	1	species	Agathobacter sp900552085	Firmicutes_A	Clostridia	Lachnospirales	Lachnospiraceae	Agathobacter	Agathobacter sp900552085
6	1	species	Afipia sp000497575	Proteobacteria	Alphaproteobacteria	Rhizobiales	Xanthobacteraceae	Afipia	Afipia sp000497575
6	1	species	Acetobacter aceti	Proteobacteria	Alphaproteobacteria	Acetobacterales	Acetobacteraceae	Acetobacter	Acetobacter aceti
6	1	species	AG-422-B15 sp902519835	Proteobacteria	Alphaproteobacteria	Pelagibacterales	AG-422-B15	AG-422-B15	AG-422-B15 sp902519835
6	1	species	2-01-FULL-41-26 sp001794125	Patescibacteria	Paceibacteria	2-02-FULL-40-12	GWA2-44-9	2-01-FULL-41-26	2-01-FULL-41-26 sp001794125
6	1	order	Bac17	Fusobacteriota	Fusobacteriia	Bac17
6	1	genus	UBA5388	Firmicutes_G	UBA4882	UBA10575	UBA10575	UBA5388
6	1	genus	UBA12451	Omnitrophota	Koll11	UBA10015	Kpj58rc	UBA12451
6	1	genus	UBA12396	Patescibacteria	ABY1	SG8-24	GWF2-40-263	UBA12396
6	1	genus	Sedimenticola_A	Proteobacteria	Gammaproteobacteria	Chromatiales	Sedimenticolaceae	Sedimenticola_A
6	1	genus	Marithrix	Proteobacteria	Gammaproteobacteria	Beggiatoales	Beggiatoaceae	Marithrix
6	1	genus	MED-G85	Proteobacteria	Gammaproteobacteria	SAR86	D2472	MED-G85
6	1	genus	HO2-43-120	Patescibacteria	Paceibacteria	UBA9983_A	UBA11359_C	HO2-43-120
6	1	genus	GWA2-44-10	Patescibacteria	Paceibacteria	2-02-FULL-40-12	GWA2-44-9	GWA2-44-10
6	1	genus	CG1-02-49-23	Proteobacteria	Zetaproteobacteria	Mariprofundales	Mariprofundaceae	CG1-02-49-23
6	1	genus	CAIKZD01	Patescibacteria	Paceibacteria	Moranbacterales	UBA2206	CAIKZD01
6	1	genus	2-02-FULL-45-22	Chlamydiota	Chlamydiia	Chlamydiales	SM23-39	2-02-FULL-45-22
6	1	family	VXNJ01	Chloroflexota	UBA11872	UBA11872	VXNJ01
6	1	family	UBA9988	Patescibacteria	Paceibacteria	UBA9983_A	UBA9988
6	1	family	RUG350	Firmicutes_A	Clostridia_A	Christensenellales	RUG350
5	5	phylum	RBG-13-61-14	RBG-13-61-14
5	5	order	UBA3830	Proteobacteria	Alphaproteobacteria	UBA3830
5	5	order	SM23-32	Planctomycetota	Brocadiae	SM23-32
5	5	genus	UBA935	Firmicutes_A	Clostridia	Lachnospirales	Lachnospiraceae	UBA935
5	5	genus	Thermocrinis	Aquificota	Aquificae	Aquificales	Aquificaceae	Thermocrinis
5	5	genus	T3Sed10-213	Planctomycetota	Phycisphaerae	Sedimentisphaerales	Anaerohalophaeraceae	T3Sed10-213
5	5	genus	SoEE	Proteobacteria	Gammaproteobacteria	Enterobacterales	Enterobacteriaceae	SoEE
5	5	genus	Rhodopirellula_A	Planctomycetota	Planctomycetes	Pirellulales	Pirellulaceae	Rhodopirellula_A
5	5	genus	QKMZ01	Cyanobacteria	Vampirovibrionia	Obscuribacterales	Obscuribacteraceae	QKMZ01
5	5	genus	PALSA-1336	Patescibacteria	Doudnabacteria	UBA920	UBA920	PALSA-1336
5	5	genus	JAAZPQ01	Firmicutes_D	Dethiobacteria	DTU022	DTU022	JAAZPQ01
5	5	genus	Catenovulum	Proteobacteria	Gammaproteobacteria	Enterobacterales	Alteromonadaceae	Catenovulum
5	5	genus	CACNRH01	Proteobacteria	Alphaproteobacteria	Pelagibacterales	Pelagibacteraceae	CACNRH01
5	5	genus	50-400-T64	Proteobacteria	Gammaproteobacteria	Pseudomonadales	Porticoccaceae	50-400-T64
5	5	family	WRJC01	Firmicutes_A	Clostridia	Oscillospirales	WRJC01
5	5	family	UBA1715	Bacteroidota	Bacteroidia	Bacteroidales	UBA1715
5	5	family	UBA1234	Firmicutes_A	Clostridia	TANB77	UBA1234
5	5	family	Ammonificaceae	Firmicutes_B	Desulfotomaculia	Ammonifexales	Ammonificaceae
5	4	phylum	FCPU426	FCPU426
5	4	phylum	BMS3Abin14	BMS3Abin14
5	4	order	WRBN01	Spirochaetota	Spirochaetia	WRBN01
5	4	order	UBA2777	Chloroflexota	Dehalococcoidia	UBA2777
5	4	order	Thermincolales	Firmicutes_B	Thermincolia	Thermincolales
5	4	order	Sumerlaeales	Sumerlaeota	Sumerlaeia	Sumerlaeales
5	4	order	Immundisolibacterales	Proteobacteria	Gammaproteobacteria	Immundisolibacterales
5	4	genus	Verrucomicrobium	Verrucomicrobiota	Verrucomicrobiae	Verrucomicrobiales	Verrucomicrobiaceae	Verrucomicrobium
5	4	genus	UMGS1663	Firmicutes_A	Clostridia	TANB77	CAG-508	UMGS1663
5	4	genus	UBA1181	Bacteroidota	Bacteroidia	Bacteroidales	Paludibacteraceae	UBA1181
5	4	genus	UBA1103	Patescibacteria	Saccharimonadia	Saccharimonadales	Saccharimonadaceae	UBA1103
5	4	genus	Tullyiplasma	Firmicutes	Bacilli	Mycoplasmatales	Mycoplasmataceae	Tullyiplasma
5	4	genus	Thiolapillus	Proteobacteria	Gammaproteobacteria	Chromatiales	Sedimenticolaceae	Thiolapillus
5	4	genus	SYAR01	Proteobacteria	Alphaproteobacteria	Rickettsiales	UBA1997	SYAR01
5	4	genus	RUG695	Planctomycetota	Planctomycetes	Pirellulales	Thermoguttaceae	RUG695
5	4	genus	RUG12438	Firmicutes	Bacilli	RF39	UBA660	RUG12438
5	4	genus	Desulfurivibrio	Desulfobacterota	Desulfobulbia	Desulfobulbales	Desulfurivibrionaceae	Desulfurivibrio
5	4	genus	Chlorobium_A	Bacteroidota	Chlorobia	Chlorobiales	Chlorobiaceae	Chlorobium_A
5	4	genus	Bog-473	Actinobacteriota	Acidimicrobiia	Acidimicrobiales	RAAP-2	Bog-473
5	4	family	UBA1006	Patescibacteria	Paceibacteria	UBA9983_A	UBA1006
5	4	family	QOAS01	Aquificota	Aquificae	Aquificales	QOAS01
5	4	family	PWGO01	Firmicutes_D	Dethiobacteria	DTU022	PWGO01
5	4	family	Lenti-02	Verrucomicrobiota	Lentisphaeria	UBA1407	Lenti-02
5	4	family	IGHO2-01-FULL-4-A	Patescibacteria	Paceibacteria	2-02-FULL-40-12	IGHO2-01-FULL-4-A
5	4	family	FEN-1388	Chlamydiota	Chlamydiia	Chlamydiales	FEN-1388
5	4	family	B25-G16	Desulfobacterota	Desulfobacteria	Desulfatiglandales	B25-G16
5	3	order	UM-FILTER-40-11	Patescibacteria	Microgenomatia	UM-FILTER-40-11
5	3	order	UBA2985	Chloroflexota	Dehalococcoidia	UBA2985
5	3	order	2-12-FULL-50-11	Patescibacteria	UBA1384	2-12-FULL-50-11
5	3	genus	ZC4RG30	Proteobacteria	Gammaproteobacteria	Steroidobacterales	Steroidobacteraceae	ZC4RG30
5	3	genus	WRKR01	Myxococcota	Myxococcia	Myxococcales	Myxococcaceae	WRKR01
5	3	genus	Urinicoccus	Firmicutes_A	Clostridia	Tissierellales	Peptoniphilaceae	Urinicoccus
5	3	genus	UMGS1795	Firmicutes_A	Clostridia_A	Christensenellales	CAG-552	UMGS1795
5	3	genus	UBA7057	Firmicutes	Bacilli	RF39	UBA660	UBA7057
5	3	genus	UBA4729	Patescibacteria	Saccharimonadia	Saccharimonadales	UBA4665	UBA4729
5	3	genus	UBA3631	Firmicutes	Bacilli	RF39	UBA660	UBA3631
5	3	genus	UBA1724	Verrucomicrobiota	Lentisphaeria	UBA1407	UBA1407	UBA1724
5	3	genus	RUG591	Firmicutes	Bacilli	RF39	UBA660	RUG591
5	3	genus	Marortus	Proteobacteria	Gammaproteobacteria	Pseudomonadales	Spongiibacteraceae	Marortus
5	3	genus	Litorivivens	Proteobacteria	Gammaproteobacteria	Pseudomonadales	Spongiibacteraceae	Litorivivens
5	3	genus	DTU078	Firmicutes_A	Clostridia	Oscillospirales	CAG-272	DTU078
5	3	genus	CAG-776	Firmicutes	Bacilli	RF39	UBA660	CAG-776
5	3	genus	CAG-568	Firmicutes	Bacilli	RFN20	CAG-288	CAG-568
5	3	genus	CAG-451	Firmicutes	Bacilli	RF39	UBA660	CAG-451
5	3	genus	Blastochloris	Proteobacteria	Alphaproteobacteria	Rhizobiales	Xanthobacteraceae	Blastochloris
5	3	family	UBA10110	Patescibacteria	Kazan-3B-28	Kazan-3B-28	UBA10110
5	3	family	Syntrophothermaceae	Firmicutes_B	Syntrophomonadia	Syntrophomonadales	Syntrophothermaceae
5	3	family	QAMX01	Firmicutes_A	Clostridia	Oscillospirales	QAMX01
5	3	family	PUNB01	Verrucomicrobiota	Lentisphaeria	UBA1407	PUNB01
5	3	family	JACTMZ01	Verrucomicrobiota	Verrucomicrobiae	Chthoniobacterales	JACTMZ01
5	3	family	HR35	Patescibacteria	Paceibacteria	UBA6257	HR35
5	3	family	CSBR16-193	Patescibacteria	Paceibacteria	UBA9983_A	CSBR16-193
5	2	order	UBA6126	Caldisericota	Caldisericia	UBA6126
5	2	order	DTU014	Firmicutes_G	SHA-98	DTU014
5	2	genus	UMGS1484	Firmicutes_A	Clostridia	Oscillospirales	Acutalibacteraceae	UMGS1484
5	2	genus	UBA970	Firmicutes	Bacilli	RFN20	CAG-826	UBA970
5	2	genus	UBA7050	Firmicutes_A	Clostridia	Lachnospirales	Lachnospiraceae	UBA7050
5	2	genus	UBA1561	Patescibacteria	ABY1	SG8-24	SG8-24	UBA1561
5	2	genus	SDRW01	Patescibacteria	Saccharimonadia	Saccharimonadales	Saccharimonadaceae	SDRW01
5	2	genus	Ruminococcus_F	Firmicutes_A	Clostridia	Oscillospirales	Ruminococcaceae	Ruminococcus_F
5	2	genus	RUG806	Firmicutes_A	Clostridia	Oscillospirales	Acutalibacteraceae	RUG806
5	2	genus	RUG131	Firmicutes	Bacilli	RFN20	CAG-826	RUG131
5	2	genus	RDZH01	Proteobacteria	Alphaproteobacteria	Rickettsiales	UBA998	RDZH01
5	2	genus	PN-J185	Proteobacteria	Gammaproteobacteria	Burkholderiales	Ferrovaceae	PN-J185
5	2	genus	Geminisphaera	Verrucomicrobiota	Verrucomicrobiae	Opitutales	Opitutaceae	Geminisphaera
5	2	genus	Coraliomargarita	Verrucomicrobiota	Verrucomicrobiae	Opitutales	DSM-45221	Coraliomargarita
5	2	genus	CAIOJG01	Patescibacteria	ABY1	Magasanikbacterales	GWA2-37-8	CAIOJG01
5	2	genus	Azospira	Proteobacteria	Gammaproteobacteria	Burkholderiales	Rhodocyclaceae	Azospira
5	2	genus	2-02-FULL-63-19	Proteobacteria	Gammaproteobacteria	Burkholderiales	SG8-39	2-02-FULL-63-19
5	2	family	UBA2136	Proteobacteria	Alphaproteobacteria	UBA1280	UBA2136
5	2	family	UBA10003	Patescibacteria	ABY1	Magasanikbacterales	UBA10003
5	2	family	CSP1-2	Desulfobacterota_D	UBA1144	UBA2774	CSP1-2
5	2	family	2-02-FULL-50-9b	Patescibacteria	ABY1	Magasanikbacterales	2-02-FULL-50-9b
5	1	species	Weimerbacter sp900315505	Firmicutes_A	Clostridia	Lachnospirales	Lachnospiraceae	Weimerbacter	Weimerbacter sp900315505
5	1	species	VYCW01 sp009843915	Actinobacteriota	Acidimicrobiia	Acidimicrobiales	UBA11606	VYCW01	VYCW01 sp009843915
5	1	species	VAZQ01 sp005883115	Proteobacteria	Alphaproteobacteria	Rhizobiales	Xanthobacteraceae	VAZQ01	VAZQ01 sp005883115
5	1	species	UBA644 sp002299265	Firmicutes_A	Clostridia	Oscillospirales	UBA644	UBA644	UBA644 sp002299265
5	1	species	UBA5619 sp003141195	Desulfobacterota	Syntrophia	Syntrophales	UBA5619	UBA5619	UBA5619 sp003141195
5	1	species	UBA4951 sp002297365	Firmicutes	Bacilli	RFN20	CAG-826	UBA4951	UBA4951 sp002297365
5	1	species	UBA4372 sp002450165	Bacteroidota	Bacteroidia	Bacteroidales	Bacteroidaceae	UBA4372	UBA4372 sp002450165
5	1	species	UBA4334 sp900318775	Bacteroidota	Bacteroidia	Bacteroidales	Bacteroidaceae	UBA4334	UBA4334 sp900318775
5	1	species	UBA4334 sp002353575	Bacteroidota	Bacteroidia	Bacteroidales	Bacteroidaceae	UBA4334	UBA4334 sp002353575
5	1	species	UBA3282 sp002361355	Firmicutes_A	Clostridia	Lachnospirales	Lachnospiraceae	UBA3282	UBA3282 sp002361355
5	1	species	UBA3015 sp903956835	Verrucomicrobiota	Verrucomicrobiae	Methylacidiphilales	UBA3015	UBA3015	UBA3015 sp903956835
5	1	species	UBA2862 sp900315585	Firmicutes_A	Clostridia_A	Christensenellales	CAG-74	UBA2862	UBA2862 sp900315585
5	1	species	UBA1407 sp902776645	Verrucomicrobiota	Lentisphaeria	UBA1407	UBA1407	UBA1407	UBA1407 sp902776645
5	1	species	UBA1179 sp900319225	Bacteroidota	Bacteroidia	Bacteroidales	Bacteroidaceae	UBA1179	UBA1179 sp900319225
5	1	species	UBA11654 sp902553145	Proteobacteria	Gammaproteobacteria	UBA11654	UBA11654	UBA11654	UBA11654 sp902553145
5	1	species	UBA11358 sp903918885	Verrucomicrobiota	Verrucomicrobiae	Pedosphaerales	UBA11358	UBA11358	UBA11358 sp903918885
5	1	species	UBA11358 sp903884535	Verrucomicrobiota	Verrucomicrobiae	Pedosphaerales	UBA11358	UBA11358	UBA11358 sp903884535
5	1	species	UBA11358 sp903827955	Verrucomicrobiota	Verrucomicrobiae	Pedosphaerales	UBA11358	UBA11358	UBA11358 sp903827955
5	1	species	UBA10165 sp001816475	Patescibacteria	Microgenomatia	GWA2-44-7	UBA10165	UBA10165	UBA10165 sp001816475
5	1	species	Treponema_D pectinovorum	Spirochaetota	Spirochaetia	Treponematales	Treponemataceae	Treponema_D	Treponema_D pectinovorum
5	1	species	Treponema_B pedis	Spirochaetota	Spirochaetia	Treponematales	Treponemataceae	Treponema_B	Treponema_B pedis
5	1	species	Thiobacillus denitrificans_A	Proteobacteria	Gammaproteobacteria	Burkholderiales	Thiobacillaceae	Thiobacillus	Thiobacillus denitrificans_A
5	1	species	Thermoclostridium stercorarium	Firmicutes_A	Clostridia	Acetivibrionales	DSM-8532	Thermoclostridium	Thermoclostridium stercorarium
5	1	species	TF01-11 sp003524945	Firmicutes_A	Clostridia	Lachnospirales	Lachnospiraceae	TF01-11	TF01-11 sp003524945
5	1	species	Sporosarcina ureae_B	Firmicutes	Bacilli	Bacillales_A	Planococcaceae	Sporosarcina	Sporosarcina ureae_B
5	1	species	Sporosarcina sp002743335	Firmicutes	Bacilli	Bacillales_A	Planococcaceae	Sporosarcina	Sporosarcina sp002743335
5	1	species	Spiroplasma poulsonii	Firmicutes	Bacilli	Mycoplasmatales	Mycoplasmataceae	Spiroplasma	Spiroplasma poulsonii
5	1	species	SG8-38 sp004283055	Myxococcota	Polyangia	Polyangiales	SG8-38	SG8-38	SG8-38 sp004283055
5	1	species	Ruminococcus sp900315755	Firmicutes_A	Clostridia	Oscillospirales	Ruminococcaceae	Ruminococcus	Ruminococcus sp900315755
5	1	species	RAAP-2 sp903924205	Actinobacteriota	Acidimicrobiia	Acidimicrobiales	RAAP-2	RAAP-2	RAAP-2 sp903924205
5	1	species	RAAP-2 sp903873775	Actinobacteriota	Acidimicrobiia	Acidimicrobiales	RAAP-2	RAAP-2	RAAP-2 sp903873775
5	1	species	QWPN01 sp903919035	Planctomycetota	Planctomycetes	Pirellulales	UBA1268	QWPN01	QWPN01 sp903919035
5	1	species	Planktophila limnetica	Actinobacteriota	Actinomycetia	Nanopelagicales	Nanopelagicaceae	Planktophila	Planktophila limnetica
5	1	species	Pelagibacter sp902616245	Proteobacteria	Alphaproteobacteria	Pelagibacterales	Pelagibacteraceae	Pelagibacter	Pelagibacter sp902616245
5	1	species	Pelagibacter sp902597675	Proteobacteria	Alphaproteobacteria	Pelagibacterales	Pelagibacteraceae	Pelagibacter	Pelagibacter sp902597675
5	1	species	Pelagibacter sp902596325	Proteobacteria	Alphaproteobacteria	Pelagibacterales	Pelagibacteraceae	Pelagibacter	Pelagibacter sp902596325
5	1	species	Pelagibacter sp902594705	Proteobacteria	Alphaproteobacteria	Pelagibacterales	Pelagibacteraceae	Pelagibacter	Pelagibacter sp902594705
5	1	species	Pelagibacter sp902579105	Proteobacteria	Alphaproteobacteria	Pelagibacterales	Pelagibacteraceae	Pelagibacter	Pelagibacter sp902579105
5	1	species	Pelagibacter sp902555585	Proteobacteria	Alphaproteobacteria	Pelagibacterales	Pelagibacteraceae	Pelagibacter	Pelagibacter sp902555585
5	1	species	Pelagibacter sp003282985	Proteobacteria	Alphaproteobacteria	Pelagibacterales	Pelagibacteraceae	Pelagibacter	Pelagibacter sp003282985
5	1	species	Palsa-1439 sp003164675	Verrucomicrobiota	Verrucomicrobiae	Palsa-1439	Palsa-1439	Palsa-1439	Palsa-1439 sp003164675
5	1	species	Oleibacter sp002724925	Proteobacteria	Gammaproteobacteria	Pseudomonadales	Saccharospirillaceae	Oleibacter	Oleibacter sp002724925
5	1	species	Nitrosococcus oceani	Proteobacteria	Gammaproteobacteria	Nitrosococcales	Nitrosococcaceae	Nitrosococcus	Nitrosococcus oceani
5	1	species	Methyloumidiphilus sp903934875	Proteobacteria	Gammaproteobacteria	Methylococcales	Methylococcaceae	Methyloumidiphilus	Methyloumidiphilus sp903934875
5	1	species	Marinisoma sp902629855	Marinisomatota	Marinisomatia	Marinisomatales	Marinisomataceae	Marinisoma	Marinisoma sp902629855
5	1	species	MED-G13 sp902602415	Bacteroidota	Bacteroidia	Flavobacteriales	Flavobacteriaceae	MED-G13	MED-G13 sp902602415
5	1	species	Leptospira alstonii	Spirochaetota	Leptospirae	Leptospirales	Leptospiraceae	Leptospira	Leptospira alstonii
5	1	species	Lachnoclostridium_B sp900066555	Firmicutes_A	Clostridia	Lachnospirales	Lachnospiraceae	Lachnoclostridium_B	Lachnoclostridium_B sp900066555
5	1	species	Herbivorax saccincola	Firmicutes_A	Clostridia	Acetivibrionales	Acetivibrionaceae	Herbivorax	Herbivorax saccincola
5	1	species	HIMB59 sp902613185	Proteobacteria	Alphaproteobacteria	HIMB59	HIMB59	HIMB59	HIMB59 sp902613185
5	1	species	HIMB59 sp902546975	Proteobacteria	Alphaproteobacteria	HIMB59	HIMB59	HIMB59	HIMB59 sp902546975
5	1	species	HIMB59 sp902540985	Proteobacteria	Alphaproteobacteria	HIMB59	HIMB59	HIMB59	HIMB59 sp902540985
5	1	species	HIMB59 sp902536405	Proteobacteria	Alphaproteobacteria	HIMB59	HIMB59	HIMB59	HIMB59 sp902536405
5	1	species	HIMB59 sp902518505	Proteobacteria	Alphaproteobacteria	HIMB59	HIMB59	HIMB59	HIMB59 sp902518505
5	1	species	Gilliamella sp009795805	Proteobacteria	Gammaproteobacteria	Enterobacterales	Enterobacteriaceae	Gilliamella	Gilliamella sp009795805
5	1	species	Gilliamella apicola_A	Proteobacteria	Gammaproteobacteria	Enterobacterales	Enterobacteriaceae	Gilliamella	Gilliamella apicola_A
5	1	species	Geofilum sp002427105	Bacteroidota	Bacteroidia	Bacteroidales	Marinilabiliaceae	Geofilum	Geofilum sp002427105
5	1	species	GWA1-54-10 sp903851045	Patescibacteria	Paceibacteria	UBA9983_A	UBA2163	GWA1-54-10	GWA1-54-10 sp903851045
5	1	species	GWA1-54-10 sp903840375	Patescibacteria	Paceibacteria	UBA9983_A	UBA2163	GWA1-54-10	GWA1-54-10 sp903840375
5	1	species	GCA-900199385 sp900315675	Firmicutes_A	Clostridia_A	Christensenellales	CAG-74	GCA-900199385	GCA-900199385 sp900315675
5	1	species	GCA-002725925 sp009392785	Chloroflexota	Dehalococcoidia	UBA1151	Bin127	GCA-002725925	GCA-002725925 sp009392785
5	1	species	F23-B02 sp000431075	Firmicutes_A	Clostridia	Oscillospirales	Oscillospiraceae	F23-B02	F23-B02 sp000431075
5	1	species	F1-60-MAGs149 sp903873565	Actinobacteriota	Thermoleophilia	Gaiellales	F1-60-MAGs149	F1-60-MAGs149	F1-60-MAGs149 sp903873565
5	1	species	Eubacterium_G sp000435815	Firmicutes_A	Clostridia	Lachnospirales	Lachnospiraceae	Eubacterium_G	Eubacterium_G sp000435815
5	1	species	Desulfosporosinus sp000770645	Firmicutes_B	Desulfitobacteriia	Desulfitobacteriales	Desulfitobacteriaceae	Desulfosporosinus	Desulfosporosinus sp000770645
5	1	species	D2472 sp003284215	Proteobacteria	Gammaproteobacteria	SAR86	D2472	D2472	D2472 sp003284215
5	1	species	Companilactobacillus crustorum	Firmicutes	Bacilli	Lactobacillales	Lactobacillaceae	Companilactobacillus	Companilactobacillus crustorum
5	1	species	Clostridium_H massiliodielmoense	Firmicutes_A	Clostridia	Clostridiales	Clostridiaceae	Clostridium_H	Clostridium_H massiliodielmoense
5	1	species	Chlorobium sp903929845	Bacteroidota	Chlorobia	Chlorobiales	Chlorobiaceae	Chlorobium	Chlorobium sp903929845
5	1	species	Chlorobium sp903928225	Bacteroidota	Chlorobia	Chlorobiales	Chlorobiaceae	Chlorobium	Chlorobium sp903928225
5	1	species	Chlorobium sp903871235	Bacteroidota	Chlorobia	Chlorobiales	Chlorobiaceae	Chlorobium	Chlorobium sp903871235
5	1	species	Chlorobium sp903865705	Bacteroidota	Chlorobia	Chlorobiales	Chlorobiaceae	Chlorobium	Chlorobium sp903865705
5	1	species	CAJBMK01 sp903954165	Patescibacteria	Paceibacteria	UBA9983_A	CAJBMK01	CAJBMK01	CAJBMK01 sp903954165
5	1	species	CAIYEO01 sp903839515	Patescibacteria	Saccharimonadia	Saccharimonadales	UBA4665	CAIYEO01	CAIYEO01 sp903839515
5	1	species	CAILUG01 sp903853385	Proteobacteria	Gammaproteobacteria	Pseudomonadales	Pseudohongiellaceae	CAILUG01	CAILUG01 sp903853385
5	1	species	CAG-488 sp002449395	Firmicutes_A	Clostridia	Oscillospirales	Acutalibacteraceae	CAG-488	CAG-488 sp002449395
5	1	species	CAG-288 sp000437395	Firmicutes	Bacilli	RFN20	CAG-288	CAG-288	CAG-288 sp000437395
5	1	species	Bifidobacterium scardovii	Actinobacteriota	Actinomycetia	Actinomycetales	Bifidobacteriaceae	Bifidobacterium	Bifidobacterium scardovii
5	1	species	Akkermansia sp001580195	Verrucomicrobiota	Verrucomicrobiae	Verrucomicrobiales	Akkermansiaceae	Akkermansia	Akkermansia sp001580195
5	1	species	Aggregatibacter segnis	Proteobacteria	Gammaproteobacteria	Enterobacterales	Pasteurellaceae	Aggregatibacter	Aggregatibacter segnis
5	1	species	Acidocella sp003164135	Proteobacteria	Alphaproteobacteria	Acetobacterales	Acetobacteraceae	Acidocella	Acidocella sp003164135
5	1	species	AC2028 sp902761225	Firmicutes_A	Clostridia	Lachnospirales	Lachnospiraceae	AC2028	AC2028 sp902761225
5	1	species	2-02-FULL-40-12 sp001824375	Patescibacteria	Paceibacteria	2-02-FULL-40-12	2-02-FULL-40-12	2-02-FULL-40-12	2-02-FULL-40-12 sp001824375
5	1	order	UBA8558	Proteobacteria	Alphaproteobacteria	UBA8558
5	1	order	GWA2-43-13	Patescibacteria	ABY1	GWA2-43-13
5	1	order	CAJBMM01	Patescibacteria	UBA1384	CAJBMM01
5	1	order	CAIUEV01	Patescibacteria	Paceibacteria	CAIUEV01
5	1	genus	XYC2-34-220	Patescibacteria	ABY1	BM507	UBA12075	XYC2-34-220
5	1	genus	XYB2-FULL-45-9	Margulisbacteria	WOR-1	O2-12-FULL-45-9	XYB2-FULL-48-7	XYB2-FULL-45-9
5	1	genus	UBA9722	Firmicutes_A	Clostridia	Lachnospirales	Lachnospiraceae	UBA9722
5	1	genus	UBA6120	Firmicutes	Bacilli	RFN20	CAG-826	UBA6120
5	1	genus	UBA5946	Patescibacteria	Saccharimonadia	Saccharimonadales	Saccharimonadaceae	UBA5946
5	1	genus	UBA2942	Firmicutes_A	Clostridia	Lachnospirales	Lachnospiraceae	UBA2942
5	1	genus	Pseudoclostridium	Firmicutes_A	Clostridia	Acetivibrionales	Acetivibrionaceae	Pseudoclostridium
5	1	genus	GWE2-51-13	Firmicutes	Bacilli	Erysipelotrichales	Erysipelotrichaceae	GWE2-51-13
5	1	genus	GCA-002782285	Patescibacteria	Paceibacteria	Moranbacterales	UBA11712	GCA-002782285
5	1	genus	Eubacterium_S	Firmicutes_A	Clostridia	Lachnospirales	Lachnospiraceae	Eubacterium_S
5	1	genus	Endoriftia	Proteobacteria	Gammaproteobacteria	Chromatiales	Sedimenticolaceae	Endoriftia
5	1	genus	CAIRFN01	Patescibacteria	UBA1384	UBA12157	UBA12157	CAIRFN01
5	1	genus	CAILQE01	Patescibacteria	Saccharimonadia	Saccharimonadales	UBA4665	CAILQE01
5	1	genus	CAG-306	Cyanobacteria	Vampirovibrionia	Gastranaerophilales	Gastranaerophilaceae	CAG-306
5	1	genus	2-02-FULL-40-10	Patescibacteria	Microgenomatia	2-02-FULL-39-11	2-02-FULL-39-11	2-02-FULL-40-10
5	1	genus	2-01-FULL-37-20	Patescibacteria	Microgenomatia	Levybacterales	UBA12049	2-01-FULL-37-20
5	1	family	CAIQCK01	Verrucomicrobiota	Verrucomicrobiae	Palsa-1439	CAIQCK01
	4935

## Sheet: Table S2
Table S2. Abundance of five L-asparaginase types across all bacterial phyla. The second column reports total number of bacterial species in given phylum. The third column reports cumulative percent of bacterial species up to a given phylum. The fourth column indicates the presence (1) or absence (0) of any L-asparaginase type in a given phylum. Numbers in columns AI, AII, AIII,AIV, and AV indicat…
Phylum	Species count in phylum	Cumulative species count (%)	At least one L-asparaginase type present?	AI	AII	AIII	AIV	AV
Proteobacteria	14419	31.7	1	3883	4994	4223	2855	353
Actinobacteriota	6192	45.2	1	687	2019	322	3619	123
Bacteroidota	5818	58	1	4695	1015	3435	39	2
Firmicutes_A	4062	66.9	1	1868	458	183	108	89
Firmicutes	3390	74.4	1	411	2127	294	270	296
Patescibacteria	1601	77.9	1	175	56	8	0	0
Cyanobacteria	1067	80.2	1	13	60	407	470	493
Chloroflexota	982	82.4	1	35	189	252	219	74
Verrucomicrobiota	917	84.4	1	45	98	222	2	1
Planctomycetota	748	86	1	149	54	425	78	8
Desulfobacterota	675	87.5	1	60	190	40	16	3
Acidobacteriota	628	88.9	1	160	149	484	69	11
Spirochaetota	473	89.9	1	162	38	23	4	2
Campylobacterota	409	90.8	1	80	301	30	1	2
Myxococcota	315	91.5	1	185	40	169	58	17
Firmicutes_B	275	92.1	1	19	31	20	40	11
Firmicutes_C	274	92.7	1	67	200	1	27	4
Nitrospirota	205	93.2	1	2	2	97	1	0
Gemmatimonadota	185	93.6	1	37	83	156	109	42
Bdellovibrionota	172	94	1	102	15	31	47	12
Desulfobacterota_F	160	94.3	1	7	22	3	0	0
Marinisomatota	151	94.7	1	31	36	80	30	39
Deinococcota	129	94.9	1	16	69	43	30	46
Chlamydiota	124	95.2	1	1	7	1	0	1
Firmicutes_G	121	95.5	1	3	7	14	22	4
Omnitrophota	120	95.7	1	0	6	2	0	0
Elusimicrobiota	107	96	1	10	34	4	0	0
Armatimonadota	105	96.2	1	2	4	63	17	3
Firmicutes_D	94	96.4	1	2	6	0	20	2
Fibrobacterota	86	96.6	1	3	46	1	0	0
Fusobacteriota	84	96.8	1	56	0	25	0	0
Dormibacterota	83	97	1	0	3	43	29	4
Thermotogota	73	97.1	1	0	42	16	0	0
Synergistota	68	97.3	1	50	61	1	2	0
Firmicutes_E	57	97.4	1	1	19	8	20	8
Aquificota	56	97.5	1	0	0	1	0	0
Eremiobacterota	54	97.6	1	2	10	6	41	0
WOR-3	53	97.8	1	3	8	36	0	0
Methylomirabilota	46	97.9	1	0	10	40	0	0
Desulfobacterota_B	43	97.9	1	1	19	27	0	0
Cloacimonadota	43	98	1	4	38	2	0	2
Dependentiae	40	98.1	0	0	0	0	0	0
Firmicutes_F	40	98.2	1	4	7	0	16	0
Margulisbacteria	38	98.3	1	0	4	0	0	0
Bipolaricaulota	34	98.4	1	1	5	1	0	0
Hydrogenedentota	34	98.5	1	1	0	6	0	0
Latescibacterota	33	98.5	1	0	0	22	0	0
Poribacteria	32	98.6	1	0	0	6	4	1
SAR324	30	98.7	1	2	7	13	6	0
Nitrospinota	29	98.7	1	0	0	15	0	0
KSB1	28	98.8	1	10	11	18	7	0
Zixibacteria	28	98.8	1	1	10	7	15	9
Desulfobacterota_G	27	98.9	1	0	4	4	0	0
Caldatribacteriota	27	99	1	9	0	11	1	1
Desulfobacterota_D	23	99	1	0	0	1	0	0
Caldisericota	20	99.1	1	0	2	10	2	0
Deferribacterota	17	99.1	1	1	2	0	0	0
Eisenbacteria	16	99.1	1	3	2	5	10	2
Krumholzibacteriota	15	99.2	1	9	7	12	0	0
CSP1-3	15	99.2	1	0	4	1	3	0
Desulfobacterota_E	14	99.2	0	0	0	0	0	0
Calditrichota	14	99.3	1	12	3	11	0	0
UBA10199	13	99.3	1	1	2	0	0	0
Bdellovibrionota_C	13	99.3	1	3	1	10	1	0
CG03	12	99.3	1	1	1	0	0	0
Riflebacteria	12	99.4	1	10	5	0	0	0
Sumerlaeota	11	99.4	1	0	0	2	0	0
DTU030	11	99.4	1	3	1	0	9	1
Firmicutes_H	10	99.4	1	0	8	0	6	3
Fermentibacterota	10	99.5	1	2	10	0	0	0
Aerophobota	9	99.5	1	0	0	3	0	0
Firestonebacteria	8	99.5	0	0	0	0	0	0
AABM5-125-24	8	99.5	1	2	3	2	3	0
Ratteibacteria	7	99.5	0	0	0	0	0	0
UBP6	7	99.5	1	7	0	0	0	0
Delongbacteria	7	99.6	1	1	5	7	0	0
UBP14	6	99.6	1	0	2	0	0	0
Calescibacterota	6	99.6	0	0	0	0	0	0
Goldbacteria	6	99.6	0	0	0	0	0	0
SZUA-79	6	99.6	0	0	0	0	0	0
Coprothermobacterota	6	99.6	1	0	0	0	2	3
Desulfobacterota_C	6	99.6	1	2	0	0	4	0
Nitrospinota_A	6	99.7	1	0	3	0	0	0
QNDG01	5	99.7	1	1	2	3	0	0
RBG-13-61-14	5	99.7	0	0	0	0	0	0
Dictyoglomota	5	99.7	0	0	0	0	0	0
Nitrospirota_A	5	99.7	1	0	0	5	0	0
OLB16	4	99.7	1	0	0	2	0	0
CLD3	4	99.7	1	3	1	3	1	0
Schekmanbacteria	4	99.7	0	0	0	0	0	0
Moduliflexota	4	99.7	1	1	2	1	0	0
Tectomicrobia	4	99.7	1	1	3	1	0	0
DUMJ01	4	99.8	1	0	0	4	0	0
UBA6262	4	99.8	0	0	0	0	0	0
BMS3Abin14	4	99.8	0	0	0	0	0	0
UBA3054	4	99.8	0	0	0	0	0	0
Thermosulfidibacterota	4	99.8	0	0	0	0	0	0
Edwardsbacteria	4	99.8	1	3	4	0	0	0
FCPU426	4	99.8	0	0	0	0	0	0
UBA9089	4	99.8	1	1	0	0	0	0
Desantisbacteria	3	99.8	1	0	2	0	0	0
Wallbacteria	3	99.8	1	3	0	0	0	0
RBG-13-66-14	3	99.8	1	0	1	2	0	0
UBP15	3	99.8	0	0	0	0	0	0
SZUA-182	3	99.8	0	0	0	0	0	0
Aureabacteria_A	3	99.9	1	0	0	1	0	0
Chrysiogenetota	3	99.9	0	0	0	0	0	0
DQWO01	3	99.9	0	0	0	0	0	0
UBP7	3	99.9	1	0	0	2	0	0
Thermodesulfobiota	3	99.9	1	0	2	0	0	0
NPL-UPA2	2	99.9	0	0	0	0	0	0
UBP18	2	99.9	0	0	0	0	0	0
Mcinerneyibacteriota	2	99.9	1	0	2	0	1	0
Aureabacteria	2	99.9	0	0	0	0	0	0
UBA2233	2	99.9	0	0	0	0	0	0
TA06	2	99.9	1	0	0	2	0	0
CAIJMQ01	2	99.9	0	0	0	0	0	0
CG2-30-53-67	2	99.9	0	0	0	0	0	0
4572-55	2	99.9	1	0	2	1	0	0
UBA8481	2	99.9	0	0	0	0	0	0
JACIXR01	2	99.9	0	0	0	0	0	0
FEN-1099	2	99.9	1	0	0	1	0	0
T1Sed10-126	2	99.9	0	0	0	0	0	0
UBP17	2	99.9	1	2	0	1	0	0
Abyssubacteria	2	99.9	0	0	0	0	0	0
SM23-31	2	99.9	1	0	0	1	0	0
UBP4	1	100	0	0	0	0	0	0
B130-G9	1	100	0	0	0	0	0	0
SpSt-1050	1	100	1	0	1	0	0	0
SpSt-318	1	100	0	0	0	0	0	0
CSSED10-310	1	100	1	0	1	0	0	0
SpSt-956	1	100	1	1	0	0	0	0
RUG730	1	100	0	0	0	0	0	0
GCA-001730085	1	100	0	0	0	0	0	0
T1SED10-198M	1	100	0	0	0	0	0	0
JABDJQ01	1	100	1	0	0	0	1	0
ARS69	1	100	1	0	0	0	1	0
DSWW01	1	100	0	0	0	0	0	0
TA06_A	1	100	1	0	0	1	0	0
UBP13	1	100	0	0	0	0	0	0
JABMQX01	1	100	0	0	0	0	0	0
Lindowbacteria	1	100	0	0	0	0	0	0
Nitrospinota_B	1	100	0	0	0	0	0	0
Gemmatimonadota_A	1	100	1	1	0	0	0	0
UBP7_A	1	100	0	0	0	0	0	0
Muirbacteria	1	100	1	1	0	0	0	0
CG2-30-70-394	1	100	0	0	0	0	0	0
SLNR01	1	100	1	0	0	0	1	0
J088	1	100	0	0	0	0	0	0
			106

## Sheet: Table S3
Table S3. Overrepresentation of each L-asparaginase type in bacterial taxa (P < 0.00001).
Protein	Phylum	Class	Order	Family	Genus	P-value	Species with protein	Expected species with protein	All species in taxon	Species with protein (%)	Expected species with protein (%)
AI	Acidobacteriota	Holophagae				1.31e-12	31	10	36	86.1	27.8
AI	Acidobacteriota	Holophagae	Holophagales			2.21e-11	27	8	31	87.1	25.8
AI	Acidobacteriota	Holophagae	Holophagales	Holophagaceae		2.21e-11	27	8	31	87.1	25.8
AI	Acidobacteriota	Holophagae	Holophagales	Holophagaceae	Geothrix	1.57e-11	20	5	20	100	25
AI	Actinobacteriota	Actinomycetia	Actinomycetales	Actinomycetaceae		1.03e-07	77	45	158	48.7	28.5
AI	Actinobacteriota	Actinomycetia	Actinomycetales	Actinomycetaceae	Actinomyces	1.69e-24	44	12	44	100	27.3
AI	Actinobacteriota	Actinomycetia	Actinomycetales	Microbacteriaceae	Leucobacter	1.38e-15	30	8	31	96.8	25.8
AI	Actinobacteriota	Coriobacteriia				3e-108	432	171	594	72.7	28.8
AI	Actinobacteriota	Coriobacteriia	Coriobacteriales			4.55e-121	426	159	554	76.9	28.7
AI	Actinobacteriota	Coriobacteriia	Coriobacteriales	Atopobiaceae		3.77e-25	79	28	100	79	28
AI	Actinobacteriota	Coriobacteriia	Coriobacteriales	Atopobiaceae	Olsenella_E	7.87e-09	15	4	15	100	26.7
AI	Actinobacteriota	Coriobacteriia	Coriobacteriales	Coriobacteriaceae		6.96e-138	307	94	327	93.9	28.7
AI	Actinobacteriota	Coriobacteriia	Coriobacteriales	Coriobacteriaceae	Collinsella	3.02e-132	296	91	316	93.7	28.8
AI	Bacteroidota					0	4695	1676	5818	80.7	28.8
AI	Bacteroidota	Bacteroidia				0	4570	1556	5402	84.6	28.8
AI	Bacteroidota	Bacteroidia	AKYH767			5.22e-13	47	18	65	72.3	27.7
AI	Bacteroidota	Bacteroidia	AKYH767	B-17BO		1.88e-10	22	6	24	91.7	25
AI	Bacteroidota	Bacteroidia	Bacteroidales			0	1886	600	2083	90.5	28.8
AI	Bacteroidota	Bacteroidia	Bacteroidales	BBW3		6.54e-10	17	4	17	100	23.5
AI	Bacteroidota	Bacteroidia	Bacteroidales	Bacteroidaceae		2.11e-229	603	198	687	87.8	28.8
AI	Bacteroidota	Bacteroidia	Bacteroidales	Bacteroidaceae	Bacteroides	1.4e-40	77	22	78	98.7	28.2
AI	Bacteroidota	Bacteroidia	Bacteroidales	Bacteroidaceae	Phocaeicola	4.05e-26	47	13	47	100	27.7
AI	Bacteroidota	Bacteroidia	Bacteroidales	Bacteroidaceae	Prevotella	2.09e-148	351	110	383	91.6	28.7
AI	Bacteroidota	Bacteroidia	Bacteroidales	Bacteroidaceae	Prevotellamassilia	1.95e-12	24	7	25	96	28
AI	Bacteroidota	Bacteroidia	Bacteroidales	Bacteroidaceae	UBA4372	3.27e-08	30	12	43	69.8	27.9
AI	Bacteroidota	Bacteroidia	Bacteroidales	Dysgonomonadaceae		8.89e-22	56	18	65	86.2	27.7
AI	Bacteroidota	Bacteroidia	Bacteroidales	Dysgonomonadaceae	Dysgonomonas	6.51e-12	23	6	24	95.8	25
AI	Bacteroidota	Bacteroidia	Bacteroidales	Dysgonomonadaceae	Proteiniphilum	2.81e-08	16	4	17	94.1	23.5
AI	Bacteroidota	Bacteroidia	Bacteroidales	F082		3.72e-30	60	17	62	96.8	27.4
AI	Bacteroidota	Bacteroidia	Bacteroidales	F082	F082	1.23e-19	35	10	35	100	28.6
AI	Bacteroidota	Bacteroidia	Bacteroidales	FEN-979		1.9e-09	20	6	22	90.9	27.3
AI	Bacteroidota	Bacteroidia	Bacteroidales	FEN-979	CAIVAT01	1.14e-06	11	3	11	100	27.3
AI	Bacteroidota	Bacteroidia	Bacteroidales	Lentimicrobiaceae		1.3e-12	22	6	22	100	27.3
AI	Bacteroidota	Bacteroidia	Bacteroidales	Lentimicrobiaceae	Lentimicrobium	1.14e-06	11	3	11	100	27.3
AI	Bacteroidota	Bacteroidia	Bacteroidales	ML635J-15		3.29e-07	12	3	12	100	25
AI	Bacteroidota	Bacteroidia	Bacteroidales	ML635J-15	Bact-19	1.14e-06	11	3	11	100	27.3
AI	Bacteroidota	Bacteroidia	Bacteroidales	Marinifilaceae		1.23e-19	35	10	35	100	28.6
AI	Bacteroidota	Bacteroidia	Bacteroidales	Marinilabiliaceae		1.24e-11	26	8	29	89.7	27.6
AI	Bacteroidota	Bacteroidia	Bacteroidales	Muribaculaceae		2.8e-89	187	56	195	95.9	28.7
AI	Bacteroidota	Bacteroidia	Bacteroidales	Muribaculaceae	CAG-485	1.29e-17	36	10	38	94.7	26.3
AI	Bacteroidota	Bacteroidia	Bacteroidales	Muribaculaceae	CAG-873	1.69e-13	28	8	30	93.3	26.7
AI	Bacteroidota	Bacteroidia	Bacteroidales	Muribaculaceae	Duncaniella	3.96e-06	10	2	10	100	20
AI	Bacteroidota	Bacteroidia	Bacteroidales	Muribaculaceae	Muribaculum	3.96e-06	10	2	10	100	20
AI	Bacteroidota	Bacteroidia	Bacteroidales	Muribaculaceae	Paramuribaculum	3.14e-06	12	3	13	92.3	23.1
AI	Bacteroidota	Bacteroidia	Bacteroidales	Muribaculaceae	Sodaliphilus	1.21e-25	49	14	50	98	28
AI	Bacteroidota	Bacteroidia	Bacteroidales	Muribaculaceae	UBA7173	2.81e-08	16	4	17	94.1	23.5
AI	Bacteroidota	Bacteroidia	Bacteroidales	P3		1.27e-32	67	20	70	95.7	28.6
AI	Bacteroidota	Bacteroidia	Bacteroidales	P3	UBA1711	3.6e-19	39	11	41	95.1	26.8
AI	Bacteroidota	Bacteroidia	Bacteroidales	PUMT01		9.19e-08	15	4	16	93.8	25
AI	Bacteroidota	Bacteroidia	Bacteroidales	PUMT01	PXAP01	3.14e-06	12	3	13	92.3	23.1
AI	Bacteroidota	Bacteroidia	Bacteroidales	Paludibacteraceae		5.43e-36	107	37	131	81.7	28.2
AI	Bacteroidota	Bacteroidia	Bacteroidales	Paludibacteraceae	Paludibacter	8.52e-07	16	5	19	84.2	26.3
AI	Bacteroidota	Bacteroidia	Bacteroidales	Paludibacteraceae	RF16	1.99e-35	70	20	72	97.2	27.8
AI	Bacteroidota	Bacteroidia	Bacteroidales	Porphyromonadaceae		1.22e-16	32	9	33	97	27.3
AI	Bacteroidota	Bacteroidia	Bacteroidales	Porphyromonadaceae	Porphyromonas	2.17e-11	22	6	23	95.7	26.1
AI	Bacteroidota	Bacteroidia	Bacteroidales	Porphyromonadaceae	Porphyromonas_A	3.96e-06	10	2	10	100	20
AI	Bacteroidota	Bacteroidia	Bacteroidales	Prolixibacteraceae		5.72e-31	59	17	60	98.3	28.3
AI	Bacteroidota	Bacteroidia	Bacteroidales	Prolixibacteraceae	Draconibacterium	3.96e-06	10	2	10	100	20
AI	Bacteroidota	Bacteroidia	Bacteroidales	Prolixibacteraceae	JAAFHB01	1.14e-06	11	3	11	100	27.3
AI	Bacteroidota	Bacteroidia	Bacteroidales	Rikenellaceae		1.85e-28	59	17	62	95.2	27.4
AI	Bacteroidota	Bacteroidia	Bacteroidales	Rikenellaceae	Alistipes	1.69e-24	44	12	44	100	27.3
AI	Bacteroidota	Bacteroidia	Bacteroidales	Tannerellaceae		8.7e-16	36	11	40	90	27.5
AI	Bacteroidota	Bacteroidia	Bacteroidales	Tannerellaceae	Parabacteroides	5.23e-14	27	8	28	96.4	28.6
AI	Bacteroidota	Bacteroidia	Bacteroidales	UBA7960		2.69e-21	47	14	51	92.2	27.5
AI	Bacteroidota	Bacteroidia	Bacteroidales	UBA7960	SKVR01	1.14e-06	11	3	11	100	27.3
AI	Bacteroidota	Bacteroidia	Bacteroidales	UBA932		1.94e-100	213	64	223	95.5	28.7
AI	Bacteroidota	Bacteroidia	Bacteroidales	UBA932	Bact-08	2.27e-09	16	4	16	100	25
AI	Bacteroidota	Bacteroidia	Bacteroidales	UBA932	Bact-11	2.73e-08	14	4	14	100	28.6
AI	Bacteroidota	Bacteroidia	Bacteroidales	UBA932	DMER64	9.47e-08	13	3	13	100	23.1
AI	Bacteroidota	Bacteroidia	Bacteroidales	UBA932	RC9	2.65e-64	141	43	150	94	28.7
AI	Bacteroidota	Bacteroidia	Bacteroidales	UBA932	UBA1232	9.47e-08	13	3	13	100	23.1
AI	Bacteroidota	Bacteroidia	Bacteroidales	VadinHA17		1.93e-17	44	14	51	86.3	27.5
AI	Bacteroidota	Bacteroidia	Bacteroidales	VadinHA17	LD21	5.48e-13	27	8	29	93.1	27.6
AI	Bacteroidota	Bacteroidia	Bacteroidales	WCHB1-69		2.38e-12	29	9	33	87.9	27.3
AI	Bacteroidota	Bacteroidia	Bacteroidales	WCHB1-69	F23-D06	3.14e-06	12	3	13	92.3	23.1
AI	Bacteroidota	Bacteroidia	Chitinophagales			1.24e-24	255	145	505	50.5	28.7
AI	Bacteroidota	Bacteroidia	Chitinophagales	Chitinophagaceae		6.29e-21	201	112	391	51.4	28.6
AI	Bacteroidota	Bacteroidia	Chitinophagales	Chitinophagaceae	Chitinophaga	1.33e-32	59	17	59	100	28.8
AI	Bacteroidota	Bacteroidia	Cytophagales			4.87e-177	447	144	501	89.2	28.7
AI	Bacteroidota	Bacteroidia	Cytophagales	Cyclobacteriaceae		2.71e-80	160	47	164	97.6	28.7
AI	Bacteroidota	Bacteroidia	Cytophagales	Cyclobacteriaceae	Algoriphagus	2.8e-19	37	10	38	97.4	26.3
AI	Bacteroidota	Bacteroidia	Cytophagales	Cyclobacteriaceae	Cyclobacterium	3.96e-06	10	2	10	100	20
AI	Bacteroidota	Bacteroidia	Cytophagales	Cyclobacteriaceae	ELB16-189	2.81e-08	16	4	17	94.1	23.5
AI	Bacteroidota	Bacteroidia	Cytophagales	Flammeovirgaceae		3.29e-07	12	3	12	100	25
AI	Bacteroidota	Bacteroidia	Cytophagales	Hymenobacteraceae		1.22e-66	122	35	122	100	28.7
AI	Bacteroidota	Bacteroidia	Cytophagales	Hymenobacteraceae	Hymenobacter	2.2e-36	66	19	66	100	28.8
AI	Bacteroidota	Bacteroidia	Cytophagales	Hymenobacteraceae	Pontibacter	3.11e-14	25	7	25	100	28
AI	Bacteroidota	Bacteroidia	Cytophagales	Hymenobacteraceae	Rufibacter	3.96e-06	10	2	10	100	20
AI	Bacteroidota	Bacteroidia	Cytophagales	Microscillaceae		2.73e-08	14	4	14	100	28.6
AI	Bacteroidota	Bacteroidia	Cytophagales	Spirosomaceae		6.15e-47	114	36	127	89.8	28.3
AI	Bacteroidota	Bacteroidia	Cytophagales	Spirosomaceae	Dyadobacter	1.08e-13	24	6	24	100	25
AI	Bacteroidota	Bacteroidia	Cytophagales	Spirosomaceae	Spirosoma	7.45e-16	28	8	28	100	28.6
AI	Bacteroidota	Bacteroidia	Flavobacteriales			0	1568	532	1847	84.9	28.8
AI	Bacteroidota	Bacteroidia	Flavobacteriales	Crocinitomicaceae		4.63e-29	66	20	72	91.7	27.8
AI	Bacteroidota	Bacteroidia	Flavobacteriales	Crocinitomicaceae	UBA952	9.87e-06	17	6	23	73.9	26.1
AI	Bacteroidota	Bacteroidia	Flavobacteriales	Flavobacteriaceae		0	1089	359	1247	87.3	28.8
AI	Bacteroidota	Bacteroidia	Flavobacteriales	Flavobacteriaceae	Aequorivita	2.27e-09	16	4	16	100	25
AI	Bacteroidota	Bacteroidia	Flavobacteriales	Flavobacteriaceae	Aquimarina	7.45e-16	28	8	28	100	28.6
AI	Bacteroidota	Bacteroidia	Flavobacteriales	Flavobacteriaceae	Arenibacter	7.87e-09	15	4	15	100	26.7
AI	Bacteroidota	Bacteroidia	Flavobacteriales	Flavobacteriaceae	Capnocytophaga	2.27e-09	16	4	16	100	25
AI	Bacteroidota	Bacteroidia	Flavobacteriales	Flavobacteriaceae	Flavobacterium	1.44e-158	313	91	319	98.1	28.5
AI	Bacteroidota	Bacteroidia	Flavobacteriales	Flavobacteriaceae	Gramella	9.47e-08	13	3	13	100	23.1
AI	Bacteroidota	Bacteroidia	Flavobacteriales	Flavobacteriaceae	Leeuwenhoekiella	3.29e-07	12	3	12	100	25
AI	Bacteroidota	Bacteroidia	Flavobacteriales	Flavobacteriaceae	Lutibacter	5.43e-11	19	5	19	100	26.3
AI	Bacteroidota	Bacteroidia	Flavobacteriales	Flavobacteriaceae	Maribacter	4.51e-12	21	6	21	100	28.6
AI	Bacteroidota	Bacteroidia	Flavobacteriales	Flavobacteriaceae	Mesonia	1.14e-06	11	3	11	100	27.3
AI	Bacteroidota	Bacteroidia	Flavobacteriales	Flavobacteriaceae	Muricauda	7.06e-23	41	11	41	100	26.8
AI	Bacteroidota	Bacteroidia	Flavobacteriales	Flavobacteriaceae	Myroides	2.59e-15	27	7	27	100	25.9
AI	Bacteroidota	Bacteroidia	Flavobacteriales	Flavobacteriaceae	Nonlabens	6.54e-10	17	4	17	100	23.5
AI	Bacteroidota	Bacteroidia	Flavobacteriales	Flavobacteriaceae	Polaribacter	1.02e-20	37	10	37	100	27
AI	Bacteroidota	Bacteroidia	Flavobacteriales	Flavobacteriaceae	Psychroflexus	6.54e-10	17	4	17	100	23.5
AI	Bacteroidota	Bacteroidia	Flavobacteriales	Flavobacteriaceae	Salegentibacter	1.14e-06	11	3	11	100	27.3
AI	Bacteroidota	Bacteroidia	Flavobacteriales	Flavobacteriaceae	Tenacibaculum	2.59e-15	27	7	27	100	25.9
AI	Bacteroidota	Bacteroidia	Flavobacteriales	Flavobacteriaceae	Winogradskyella	4.87e-25	45	12	45	100	26.7
AI	Bacteroidota	Bacteroidia	Flavobacteriales	Salibacteraceae		7.87e-09	15	4	15	100	26.7
AI	Bacteroidota	Bacteroidia	Flavobacteriales	Schleiferiaceae		1.15e-13	36	12	43	83.7	27.9
AI	Bacteroidota	Bacteroidia	Flavobacteriales	UA16		4.77e-14	34	11	39	87.2	28.2
AI	Bacteroidota	Bacteroidia	Flavobacteriales	UA16	UA16	3.96e-06	10	2	10	100	20
AI	Bacteroidota	Bacteroidia	Flavobacteriales	UBA10066		2.99e-07	14	4	15	93.3	26.7
AI	Bacteroidota	Bacteroidia	Flavobacteriales	Vicingaceae		5.7e-07	15	4	17	88.2	23.5
AI	Bacteroidota	Bacteroidia	Flavobacteriales	Weeksellaceae		5.39e-120	243	72	250	97.2	28.8
AI	Bacteroidota	Bacteroidia	Flavobacteriales	Weeksellaceae	Chryseobacterium	7.99e-76	139	40	139	100	28.8
AI	Bacteroidota	Bacteroidia	Flavobacteriales	Weeksellaceae	Elizabethkingia	3.96e-06	10	2	10	100	20
AI	Bacteroidota	Bacteroidia	Flavobacteriales	Weeksellaceae	Epilithonimonas	2.38e-10	20	6	21	95.2	28.6
AI	Bacteroidota	Bacteroidia	Flavobacteriales	Weeksellaceae	Kaistella	2.59e-15	27	7	27	100	25.9
AI	Bacteroidota	Bacteroidia	NS11-12g			6.7e-07	30	13	47	63.8	27.7
AI	Bacteroidota	Bacteroidia	Sphingobacteriales			4.89e-158	312	91	318	98.1	28.6
AI	Bacteroidota	Bacteroidia	Sphingobacteriales	Sphingobacteriaceae		6.57e-156	308	90	314	98.1	28.7
AI	Bacteroidota	Bacteroidia	Sphingobacteriales	Sphingobacteriaceae	Mucilaginibacter	1.13e-37	81	24	86	94.2	27.9
AI	Bacteroidota	Bacteroidia	Sphingobacteriales	Sphingobacteriaceae	Pedobacter	1.29e-59	109	31	109	100	28.4
AI	Bacteroidota	Bacteroidia	Sphingobacteriales	Sphingobacteriaceae	Pelobium	7.87e-09	15	4	15	100	26.7
AI	Bacteroidota	Bacteroidia	Sphingobacteriales	Sphingobacteriaceae	Sphingobacterium	2.65e-35	64	18	64	100	28.1
AI	Bacteroidota	Rhodothermia				6.07e-22	96	40	141	68.1	28.4
AI	Bacteroidota	Rhodothermia	Balneolales			6.64e-31	78	25	89	87.6	28.1
AI	Bacteroidota	Rhodothermia	Balneolales	Balneolaceae		8.75e-22	53	17	60	88.3	28.3
AI	Bacteroidota	Rhodothermia	Balneolales	Balneolaceae	UBA2664	3.14e-06	12	3	13	92.3	23.1
AI	Bacteroidota	Rhodothermia	Balneolales	SKNL01		8.52e-07	16	5	19	84.2	26.3
AI	Bacteroidota	Rhodothermia	Balneolales	SKNL01	SKNL01	1.14e-06	11	3	11	100	27.3
AI	Bdellovibrionota					9.18e-17	102	49	172	59.3	28.5
AI	Bdellovibrionota	Bacteriovoracia				2.69e-21	47	14	51	92.2	27.5
AI	Bdellovibrionota	Bacteriovoracia	Bacteriovoracales			2.69e-21	47	14	51	92.2	27.5
AI	Bdellovibrionota	Bacteriovoracia	Bacteriovoracales	Bacteriovoracaceae		2.69e-21	47	14	51	92.2	27.5
AI	Bdellovibrionota	Bdellovibrionia	Bdellovibrionales	Bdellovibrionaceae	Bdellovibrio	9.71e-07	13	4	14	92.9	28.6
AI	Bdellovibrionota	Oligoflexia	Silvanigrellales			1.14e-06	11	3	11	100	27.3
AI	Bdellovibrionota	Oligoflexia	Silvanigrellales	Silvanigrellaceae		1.14e-06	11	3	11	100	27.3
AI	Campylobacterota	Campylobacteria	Campylobacterales	Arcobacteraceae		1.42e-09	40	17	60	66.7	28.3
AI	Campylobacterota	Campylobacteria	Campylobacterales	Arcobacteraceae	Aliarcobacter	3.53e-06	17	6	22	77.3	27.3
AI	Deinococcota	Deinococci	Deinococcales	Trueperaceae		8.52e-07	16	5	19	84.2	26.3
AI	Desulfobacterota	Desulfovibrionia	Desulfovibrionales	Desulfomicrobiaceae		9.47e-08	13	3	13	100	23.1
AI	Desulfobacterota	Desulfovibrionia	Desulfovibrionales	Desulfomicrobiaceae	Desulfomicrobium	3.29e-07	12	3	12	100	25
AI	Firmicutes	Bacilli	Bacillales	Bacillaceae		4.36e-07	33	15	53	62.3	28.3
AI	Firmicutes	Bacilli	Bacillales	Bacillaceae	Bacillus	1.48e-18	33	9	33	100	27.3
AI	Firmicutes	Bacilli	Lactobacillales	Lactobacillaceae	Lactobacillus	3.84e-06	27	12	43	62.8	27.9
AI	Firmicutes	Bacilli	Lactobacillales	Lactobacillaceae	Limosilactobacillus	1.02e-10	27	9	32	84.4	28.1
AI	Firmicutes	Bacilli	Lactobacillales	Lactobacillaceae	Weissella	1.3e-12	22	6	22	100	27.3
AI	Firmicutes	Bacilli	Paenibacillales	Paenibacillaceae	Paenibacillus_C	1.48e-18	33	9	33	100	27.3
AI	Firmicutes_A					1.95e-118	1868	1170	4062	46	28.8
AI	Firmicutes_A	Clostridia				7.92e-112	1663	1027	3566	46.6	28.8
AI	Firmicutes_A	Clostridia	Lachnospirales			1.02e-75	686	370	1285	53.4	28.8
AI	Firmicutes_A	Clostridia	Lachnospirales	Lachnospiraceae		2.82e-88	658	332	1155	57	28.7
AI	Firmicutes_A	Clostridia	Lachnospirales	Lachnospiraceae	Blautia	8.56e-09	17	5	18	94.4	27.8
AI	Firmicutes_A	Clostridia	Lachnospirales	Lachnospiraceae	Blautia_A	3.75e-07	29	12	44	65.9	27.3
AI	Firmicutes_A	Clostridia	Lachnospirales	Lachnospiraceae	Butyrivibrio	5.34e-07	25	10	36	69.4	27.8
AI	Firmicutes_A	Clostridia	Lachnospirales	Lachnospiraceae	CAG-127	9.19e-08	15	4	16	93.8	25
AI	Firmicutes_A	Clostridia	Lachnospirales	Lachnospiraceae	CAG-791	4.44e-06	26	11	41	63.4	26.8
AI	Firmicutes_A	Clostridia	Lachnospirales	Lachnospiraceae	Eisenbergiella	1.14e-06	11	3	11	100	27.3
AI	Firmicutes_A	Clostridia	Lachnospirales	Lachnospiraceae	Enterocloster	3.48e-09	21	6	24	87.5	25
AI	Firmicutes_A	Clostridia	Lachnospirales	Lachnospiraceae	Eubacterium_Q	8.7e-16	36	11	40	90	27.5
AI	Firmicutes_A	Clostridia	Lachnospirales	Lachnospiraceae	Lachnospira	2.6e-09	18	5	19	94.7	26.3
AI	Firmicutes_A	Clostridia	Lachnospirales	Lachnospiraceae	Lacrimispora	8.97e-15	26	7	26	100	26.9
AI	Firmicutes_A	Clostridia	Lachnospirales	Lachnospiraceae	Oribacterium	2.88e-07	17	5	20	85	25
AI	Firmicutes_A	Clostridia	Lachnospirales	Lachnospiraceae	Pseudobutyrivibrio	2.99e-07	14	4	15	93.3	26.7
AI	Firmicutes_A	Clostridia	Lachnospirales	Lachnospiraceae	Roseburia	9.47e-08	13	3	13	100	23.1
AI	Firmicutes_A	Clostridia	Lachnospirales	Lachnospiraceae	UBA4285	3.96e-06	10	2	10	100	20
AI	Firmicutes_A	Clostridia	Lachnospirales	Lachnospiraceae	UBA9502	3.29e-07	12	3	12	100	25
AI	Firmicutes_A	Clostridia	Oscillospirales			5.9e-92	705	359	1249	56.4	28.7
AI	Firmicutes_A	Clostridia	Oscillospirales	Acutalibacteraceae		6.39e-41	259	124	433	59.8	28.6
AI	Firmicutes_A	Clostridia	Oscillospirales	Acutalibacteraceae	Acutalibacter	2.73e-08	14	4	14	100	28.6
AI	Firmicutes_A	Clostridia	Oscillospirales	Acutalibacteraceae	Caproiciproducens	3.96e-06	10	2	10	100	20
AI	Firmicutes_A	Clostridia	Oscillospirales	Acutalibacteraceae	Eubacterium_R	5.83e-12	31	10	37	83.8	27
AI	Firmicutes_A	Clostridia	Oscillospirales	Acutalibacteraceae	RUG592	2.88e-07	17	5	20	85	25
AI	Firmicutes_A	Clostridia	Oscillospirales	Acutalibacteraceae	Ruminococcus_E	7.45e-26	66	21	76	86.8	27.6
AI	Firmicutes_A	Clostridia	Oscillospirales	Acutalibacteraceae	UBA1213	1.2e-18	45	14	51	88.2	27.5
AI	Firmicutes_A	Clostridia	Oscillospirales	Butyricicoccaceae		2.1e-08	22	7	27	81.5	25.9
AI	Firmicutes_A	Clostridia	Oscillospirales	Oscillospiraceae		2.85e-72	251	93	326	77	28.5
AI	Firmicutes_A	Clostridia	Oscillospirales	Oscillospiraceae	CAG-110	1.57e-14	35	11	40	87.5	27.5
AI	Firmicutes_A	Clostridia	Oscillospirales	Oscillospiraceae	CAG-170	9.71e-07	13	4	14	92.9	28.6
AI	Firmicutes_A	Clostridia	Oscillospirales	Oscillospiraceae	CAG-83	1.38e-15	30	8	31	96.8	25.8
AI	Firmicutes_A	Clostridia	Oscillospirales	Oscillospiraceae	Dysosmobacter	1.29e-06	18	6	23	78.3	26.1
AI	Firmicutes_A	Clostridia	Oscillospirales	Oscillospiraceae	ER4	3.29e-07	12	3	12	100	25
AI	Firmicutes_A	Clostridia	Oscillospirales	Oscillospiraceae	UBA1777	3.85e-11	25	8	28	89.3	28.6
AI	Firmicutes_A	Clostridia	Oscillospirales	Oscillospiraceae	UBA5446	1.14e-06	11	3	11	100	27.3
AI	Firmicutes_A	Clostridia	Oscillospirales	Ruminococcaceae		4.71e-13	151	90	314	48.1	28.7
AI	Firmicutes_A	Clostridia	Oscillospirales	Ruminococcaceae	CAG-115	9.47e-08	13	3	13	100	23.1
AI	Firmicutes_A	Clostridia	Oscillospirales	Ruminococcaceae	Faecalibacterium	6e-10	21	6	23	91.3	26.1
AI	Firmicutes_A	Clostridia	Oscillospirales	Ruminococcaceae	Gemmiger	5.7e-07	15	4	17	88.2	23.5
AI	Firmicutes_A	Clostridia	Peptostreptococcales			7.81e-07	115	77	269	42.8	28.6
AI	Firmicutes_A	Clostridia	Peptostreptococcales	Anaerovoracaceae		3.35e-24	101	41	145	69.7	28.3
AI	Firmicutes_A	Clostridia	Peptostreptococcales	Anaerovoracaceae	RUG099	3.7e-10	23	7	26	88.5	26.9
AI	Firmicutes_A	Clostridia	Saccharofermentanales			2.84e-08	49	24	85	57.6	28.2
AI	Firmicutes_A	Clostridia	Saccharofermentanales	Saccharofermentanaceae		1.95e-12	24	7	25	96	28
AI	Firmicutes_A	Clostridia	Saccharofermentanales	Saccharofermentanaceae	Saccharofermentans	7.87e-09	15	4	15	100	26.7
AI	Firmicutes_A	Clostridia	Tissierellales	Sedimentibacteraceae		4.62e-08	20	6	24	83.3	25
AI	Firmicutes_A	Clostridia	Tissierellales	Sedimentibacteraceae	Sedimentibacter	8.52e-07	16	5	19	84.2	26.3
AI	Firmicutes_A	Clostridia_A				1.31e-13	192	120	419	45.8	28.6
AI	Firmicutes_A	Clostridia_A	Christensenellales			1.31e-13	192	120	419	45.8	28.6
AI	Firmicutes_A	Clostridia_A	Christensenellales	Borkfalkiaceae		3.67e-06	31	14	52	59.6	26.9
AI	Firmicutes_A	Clostridia_A	Christensenellales	Borkfalkiaceae	UBA10281	1.14e-06	11	3	11	100	27.3
AI	Firmicutes_A	Clostridia_A	Christensenellales	CAG-138		1.38e-21	51	16	57	89.5	28.1
AI	Firmicutes_A	Clostridia_A	Christensenellales	CAG-74		1.11e-15	82	37	131	62.6	28.2
AI	Firmicutes_A	Clostridia_A	Christensenellales	CAG-74	DTU024	3.29e-07	12	3	12	100	25
AI	Firmicutes_A	Clostridia_A	Christensenellales	CAG-74	SFFH01	3.96e-06	10	2	10	100	20
AI	Firmicutes_C	Negativicutes	Acidaminococcales	Acidaminococcaceae	Acidaminococcus	3.14e-06	12	3	13	92.3	23.1
AI	Firmicutes_C	Negativicutes	Selenomonadales			2.67e-06	47	25	90	52.2	27.8
AI	Firmicutes_C	Negativicutes	Selenomonadales	Selenomonadaceae		1.16e-06	47	25	88	53.4	28.4
AI	Firmicutes_C	Negativicutes	Selenomonadales	Selenomonadaceae	Centipeda	9.47e-08	13	3	13	100	23.1
AI	Fusobacteriota					7.76e-13	56	24	84	66.7	28.6
AI	Fusobacteriota	Fusobacteriia				7.76e-13	56	24	84	66.7	28.6
AI	Fusobacteriota	Fusobacteriia	Fusobacteriales			3.6e-13	56	23	83	67.5	27.7
AI	Fusobacteriota	Fusobacteriia	Fusobacteriales	Fusobacteriaceae		6.38e-21	48	15	53	90.6	28.3
AI	Fusobacteriota	Fusobacteriia	Fusobacteriales	Fusobacteriaceae	Fusobacterium	2.27e-09	16	4	16	100	25
AI	Myxococcota					2.43e-28	185	90	315	58.7	28.6
AI	Myxococcota	Bradymonadia				2.14e-07	22	8	29	75.9	27.6
AI	Myxococcota	Bradymonadia	Bradymonadales			7.27e-06	14	4	17	82.4	23.5
AI	Myxococcota	Bradymonadia	Bradymonadales	Bradymonadaceae		5.34e-06	13	4	15	86.7	26.7
AI	Myxococcota	Myxococcia				9.19e-17	55	20	72	76.4	27.8
AI	Myxococcota	Myxococcia	Myxococcales			6.46e-16	53	20	70	75.7	28.6
AI	Myxococcota	Myxococcia	Myxococcales	Myxococcaceae		9.58e-22	46	14	49	93.9	28.6
AI	Myxococcota	Myxococcia	Myxococcales	Myxococcaceae	Corallococcus	9.47e-08	13	3	13	100	23.1
AI	Myxococcota	Myxococcia	Myxococcales	Myxococcaceae	Myxococcus	2.27e-09	16	4	16	100	25
AI	Myxococcota	Polyangia				1.63e-06	55	31	109	50.5	28.4
AI	Myxococcota	Polyangia	Nannocystales			1.14e-06	11	3	11	100	27.3
AI	Myxococcota	Polyangia	Nannocystales	Nannocystaceae		1.14e-06	11	3	11	100	27.3
AI	Myxococcota	UBA796				6.71e-11	26	8	30	86.7	26.7
AI	Myxococcota	UBA796	UBA796			1.77e-12	26	8	28	92.9	28.6
AI	Myxococcota	UBA796	UBA796	SXON01		3.29e-07	12	3	12	100	25
AI	Patescibacteria	Gracilibacteria	Peribacterales			3.85e-11	25	8	28	89.3	28.6
AI	Patescibacteria	Gracilibacteria	Peribacterales	Peribacteraceae		3.85e-11	25	8	28	89.3	28.6
AI	Planctomycetota	Phycisphaerae				2.33e-06	109	74	257	42.4	28.8
AI	Planctomycetota	Phycisphaerae	Phycisphaerales			5.68e-22	97	41	143	67.8	28.7
AI	Planctomycetota	Phycisphaerae	Phycisphaerales	SM1A02		1.22e-26	96	37	129	74.4	28.7
AI	Planctomycetota	Phycisphaerae	Phycisphaerales	SM1A02	F1-60-MAGs104	1.14e-06	11	3	11	100	27.3
AI	Proteobacteria	Alphaproteobacteria	Rhizobiales	Rhizobiaceae	Allorhizobium	8.43e-10	35	14	49	71.4	28.6
AI	Proteobacteria	Alphaproteobacteria	Sphingomonadales	Sphingomonadaceae	Sphingopyxis	1.13e-17	43	14	49	87.8	28.6
AI	Proteobacteria	Gammaproteobacteria				9.64e-179	3506	2305	7998	43.8	28.8
AI	Proteobacteria	Gammaproteobacteria	Burkholderiales	Burkholderiaceae	Duganella	6.19e-17	30	8	30	100	26.7
AI	Proteobacteria	Gammaproteobacteria	Burkholderiales	Burkholderiaceae	Herbaspirillum	3.86e-07	18	6	22	81.8	27.3
AI	Proteobacteria	Gammaproteobacteria	Burkholderiales	Burkholderiaceae	Janthinobacterium	1.38e-15	30	8	31	96.8	25.8
AI	Proteobacteria	Gammaproteobacteria	Burkholderiales	Burkholderiaceae	Massilia	5.84e-13	37	13	46	80.4	28.3
AI	Proteobacteria	Gammaproteobacteria	Burkholderiales	Burkholderiaceae	Noviherbaspirillum	3.29e-07	12	3	12	100	25
AI	Proteobacteria	Gammaproteobacteria	Burkholderiales	Burkholderiaceae	Pseudoduganella	7.1e-08	22	8	28	78.6	28.6
AI	Proteobacteria	Gammaproteobacteria	Burkholderiales	Chitinibacteraceae		7.45e-16	28	8	28	100	28.6
AI	Proteobacteria	Gammaproteobacteria	Burkholderiales	Chromobacteriaceae		1.69e-24	44	12	44	100	27.3
AI	Proteobacteria	Gammaproteobacteria	Burkholderiales	Chromobacteriaceae	Chromobacterium	2.27e-09	16	4	16	100	25
AI	Proteobacteria	Gammaproteobacteria	Burkholderiales	Neisseriaceae		1.44e-45	83	23	83	100	27.7
AI	Proteobacteria	Gammaproteobacteria	Burkholderiales	Neisseriaceae	Neisseria	5.56e-31	56	16	56	100	28.6
AI	Proteobacteria	Gammaproteobacteria	Enterobacterales			0	1358	490	1701	79.8	28.8
AI	Proteobacteria	Gammaproteobacteria	Enterobacterales	Aeromonadaceae		1.6e-31	57	16	57	100	28.1
AI	Proteobacteria	Gammaproteobacteria	Enterobacterales	Aeromonadaceae	Aeromonas	1.23e-19	35	10	35	100	28.6
AI	Proteobacteria	Gammaproteobacteria	Enterobacterales	Alteromonadaceae		6.37e-152	321	96	335	95.8	28.7
AI	Proteobacteria	Gammaproteobacteria	Enterobacterales	Alteromonadaceae	Aliidiomarina	2.73e-08	14	4	14	100	28.6
AI	Proteobacteria	Gammaproteobacteria	Enterobacterales	Alteromonadaceae	Alteromonas	3.75e-13	23	6	23	100	26.1
AI	Proteobacteria	Gammaproteobacteria	Enterobacterales	Alteromonadaceae	Cognaticolwellia	2.73e-08	14	4	14	100	28.6
AI	Proteobacteria	Gammaproteobacteria	Enterobacterales	Alteromonadaceae	Colwellia	3.11e-06	16	5	20	80	25
AI	Proteobacteria	Gammaproteobacteria	Enterobacterales	Alteromonadaceae	Glaciecola	3.96e-06	10	2	10	100	20
AI	Proteobacteria	Gammaproteobacteria	Enterobacterales	Alteromonadaceae	Idiomarina	2.27e-09	16	4	16	100	25
AI	Proteobacteria	Gammaproteobacteria	Enterobacterales	Alteromonadaceae	Paraglaciecola	7.87e-09	15	4	15	100	26.7
AI	Proteobacteria	Gammaproteobacteria	Enterobacterales	Alteromonadaceae	Pseudidiomarina	2.17e-11	22	6	23	95.7	26.1
AI	Proteobacteria	Gammaproteobacteria	Enterobacterales	Alteromonadaceae	Pseudoalteromonas	8.24e-49	89	25	89	100	28.1
AI	Proteobacteria	Gammaproteobacteria	Enterobacterales	Alteromonadaceae	Rheinheimera	3.96e-06	10	2	10	100	20
AI	Proteobacteria	Gammaproteobacteria	Enterobacterales	Enterobacteriaceae		5.14e-172	572	208	724	79	28.7
AI	Proteobacteria	Gammaproteobacteria	Enterobacterales	Enterobacteriaceae	Buttiauxella	3.29e-07	12	3	12	100	25
AI	Proteobacteria	Gammaproteobacteria	Enterobacterales	Enterobacteriaceae	Cedecea	3.96e-06	10	2	10	100	20
AI	Proteobacteria	Gammaproteobacteria	Enterobacterales	Enterobacteriaceae	Citrobacter	2.73e-08	14	4	14	100	28.6
AI	Proteobacteria	Gammaproteobacteria	Enterobacterales	Enterobacteriaceae	Dickeya	3.29e-07	12	3	12	100	25
AI	Proteobacteria	Gammaproteobacteria	Enterobacterales	Enterobacteriaceae	Enterobacter	1.23e-19	35	10	35	100	28.6
AI	Proteobacteria	Gammaproteobacteria	Enterobacterales	Enterobacteriaceae	Erwinia	1.56e-14	28	8	29	96.6	27.6
AI	Proteobacteria	Gammaproteobacteria	Enterobacterales	Enterobacteriaceae	Escherichia	2.73e-08	14	4	14	100	28.6
AI	Proteobacteria	Gammaproteobacteria	Enterobacterales	Enterobacteriaceae	Kosakonia	2.73e-08	14	4	14	100	28.6
AI	Proteobacteria	Gammaproteobacteria	Enterobacterales	Enterobacteriaceae	Pantoea	8.17e-23	46	13	48	95.8	27.1
AI	Proteobacteria	Gammaproteobacteria	Enterobacterales	Enterobacteriaceae	Pectobacterium	6.54e-10	17	4	17	100	23.5
AI	Proteobacteria	Gammaproteobacteria	Enterobacterales	Enterobacteriaceae	Photorhabdus	9.47e-08	13	3	13	100	23.1
AI	Proteobacteria	Gammaproteobacteria	Enterobacterales	Enterobacteriaceae	Proteus	1.88e-10	18	5	18	100	27.8
AI	Proteobacteria	Gammaproteobacteria	Enterobacterales	Enterobacteriaceae	Providencia	2.27e-09	16	4	16	100	25
AI	Proteobacteria	Gammaproteobacteria	Enterobacterales	Enterobacteriaceae	Rahnella	9.47e-08	13	3	13	100	23.1
AI	Proteobacteria	Gammaproteobacteria	Enterobacterales	Enterobacteriaceae	Serratia	5.85e-13	25	7	26	96.2	26.9
AI	Proteobacteria	Gammaproteobacteria	Enterobacterales	Enterobacteriaceae	Xenorhabdus	8.97e-15	26	7	26	100	26.9
AI	Proteobacteria	Gammaproteobacteria	Enterobacterales	Enterobacteriaceae	Yersinia	1.95e-12	24	7	25	96	28
AI	Proteobacteria	Gammaproteobacteria	Enterobacterales	Kangiellaceae		8.56e-09	17	5	18	94.4	27.8
AI	Proteobacteria	Gammaproteobacteria	Enterobacterales	Psychromonadaceae		1.88e-10	18	5	18	100	27.8
AI	Proteobacteria	Gammaproteobacteria	Enterobacterales	Psychromonadaceae	Psychromonas	6.54e-10	17	4	17	100	23.5
AI	Proteobacteria	Gammaproteobacteria	Enterobacterales	Shewanellaceae		1.97e-50	92	26	92	100	28.3
AI	Proteobacteria	Gammaproteobacteria	Enterobacterales	Shewanellaceae	Shewanella	3.02e-41	75	21	75	100	28
AI	Proteobacteria	Gammaproteobacteria	Enterobacterales	Vibrionaceae		6.26e-122	244	72	250	97.6	28.8
AI	Proteobacteria	Gammaproteobacteria	Enterobacterales	Vibrionaceae	Enterovibrio	9.19e-08	15	4	16	93.8	25
AI	Proteobacteria	Gammaproteobacteria	Enterobacterales	Vibrionaceae	Photobacterium	9.45e-19	36	10	37	97.3	27
AI	Proteobacteria	Gammaproteobacteria	Enterobacterales	Vibrionaceae	Vibrio	3.49e-87	173	51	177	97.7	28.8
AI	Proteobacteria	Gammaproteobacteria	Francisellales			5.85e-13	25	7	26	96.2	26.9
AI	Proteobacteria	Gammaproteobacteria	Francisellales	Francisellaceae		5.85e-13	25	7	26	96.2	26.9
AI	Proteobacteria	Gammaproteobacteria	Francisellales	Francisellaceae	Francisella	3.29e-07	12	3	12	100	25
AI	Proteobacteria	Gammaproteobacteria	Legionellales			3.02e-39	88	27	95	92.6	28.4
AI	Proteobacteria	Gammaproteobacteria	Legionellales	Legionellaceae		3.02e-39	88	27	95	92.6	28.4
AI	Proteobacteria	Gammaproteobacteria	Legionellales	Legionellaceae	Legionella	2.95e-21	38	10	38	100	26.3
AI	Proteobacteria	Gammaproteobacteria	Legionellales	Legionellaceae	Legionella_C	3.96e-06	10	2	10	100	20
AI	Proteobacteria	Gammaproteobacteria	Legionellales	Legionellaceae	Tatlockia	1.57e-11	20	5	20	100	25
AI	Proteobacteria	Gammaproteobacteria	Methylococcales			5.4e-24	116	51	177	65.5	28.8
AI	Proteobacteria	Gammaproteobacteria	Methylococcales	Methylomonadaceae		1.43e-44	114	37	130	87.7	28.5
AI	Proteobacteria	Gammaproteobacteria	Methylococcales	Methylomonadaceae	KS41	1.95e-12	24	7	25	96	28
AI	Proteobacteria	Gammaproteobacteria	Methylococcales	Methylomonadaceae	Methylomonas	1.57e-11	20	5	20	100	25
AI	Proteobacteria	Gammaproteobacteria	Methylococcales	Methylomonadaceae	Methylovulum	9.47e-08	13	3	13	100	23.1
AI	Proteobacteria	Gammaproteobacteria	Methylococcales	Methylomonadaceae	UBA10906	9.71e-07	13	4	14	92.9	28.6
AI	Proteobacteria	Gammaproteobacteria	Pseudomonadales			0	1354	543	1886	71.8	28.8
AI	Proteobacteria	Gammaproteobacteria	Pseudomonadales	Cellvibrionaceae	Microbulbifer	4.51e-12	21	6	21	100	28.6
AI	Proteobacteria	Gammaproteobacteria	Pseudomonadales	Endozoicomonadaceae	Endozoicomonas	3.96e-06	10	2	10	100	20
AI	Proteobacteria	Gammaproteobacteria	Pseudomonadales	Halomonadaceae		1.28e-92	191	57	198	96.5	28.8
AI	Proteobacteria	Gammaproteobacteria	Pseudomonadales	Halomonadaceae	Halomonas	6.13e-61	115	33	116	99.1	28.4
AI	Proteobacteria	Gammaproteobacteria	Pseudomonadales	Halomonadaceae	Halomonas_C	3.96e-06	10	2	10	100	20
AI	Proteobacteria	Gammaproteobacteria	Pseudomonadales	Halomonadaceae	Salinicola	2.27e-09	16	4	16	100	25
AI	Proteobacteria	Gammaproteobacteria	Pseudomonadales	Marinomonadaceae		1.22e-16	32	9	33	97	27.3
AI	Proteobacteria	Gammaproteobacteria	Pseudomonadales	Marinomonadaceae	Marinomonas	1.22e-16	32	9	33	97	27.3
AI	Proteobacteria	Gammaproteobacteria	Pseudomonadales	Moraxellaceae		2.09e-108	235	71	248	94.8	28.6
AI	Proteobacteria	Gammaproteobacteria	Pseudomonadales	Moraxellaceae	Acinetobacter	9.81e-80	150	43	151	99.3	28.5
AI	Proteobacteria	Gammaproteobacteria	Pseudomonadales	Moraxellaceae	Moraxella	6.54e-10	17	4	17	100	23.5
AI	Proteobacteria	Gammaproteobacteria	Pseudomonadales	Moraxellaceae	Psychrobacter	2.64e-28	54	15	55	98.2	27.3
AI	Proteobacteria	Gammaproteobacteria	Pseudomonadales	Nitrincolaceae		1.45e-23	55	17	61	90.2	27.9
AI	Proteobacteria	Gammaproteobacteria	Pseudomonadales	Pseudomonadaceae		0	693	210	731	94.8	28.7
AI	Proteobacteria	Gammaproteobacteria	Pseudomonadales	Pseudomonadaceae	Pseudomonas	2.81e-08	16	4	17	94.1	23.5
AI	Proteobacteria	Gammaproteobacteria	Pseudomonadales	Pseudomonadaceae	Pseudomonas_A	1.4e-25	46	13	46	100	28.3
AI	Proteobacteria	Gammaproteobacteria	Pseudomonadales	Pseudomonadaceae	Pseudomonas_B	1.14e-06	11	3	11	100	27.3
AI	Proteobacteria	Gammaproteobacteria	Pseudomonadales	Pseudomonadaceae	Pseudomonas_E	3.6e-297	569	165	574	99.1	28.7
AI	Proteobacteria	Gammaproteobacteria	Pseudomonadales	Pseudomonadaceae	Pseudomonas_F	1.14e-06	11	3	11	100	27.3
AI	Proteobacteria	Gammaproteobacteria	Pseudomonadales	Saccharospirillaceae		5.34e-07	25	10	36	69.4	27.8
AI	Spirochaetota	Spirochaetia				2.25e-12	160	98	343	46.6	28.6
AI	Spirochaetota	Spirochaetia	Sphaerochaetales	Sphaerochaetaceae	Sphaerochaeta	5.7e-07	15	4	17	88.2	23.5
AI	Spirochaetota	Spirochaetia	Spirochaetales_C			5.14e-15	36	11	41	87.8	26.8
AI	Synergistota					3.16e-14	50	19	68	73.5	27.9
AI	Synergistota	Synergistia				2.06e-13	48	19	66	72.7	28.8
AI	Synergistota	Synergistia	Synergistales			7.82e-14	48	18	65	73.8	27.7
AI	Synergistota	Synergistia	Synergistales	Aminobacteriaceae		1.84e-07	16	5	18	88.9	27.8
AII	Acidobacteriota	Vicinamibacteria				7.2e-18	57	20	75	76	26.7
AII	Acidobacteriota	Vicinamibacteria	Vicinamibacterales			7.01e-15	48	17	64	75	26.6
AII	Acidobacteriota	Vicinamibacteria	Vicinamibacterales	UBA8438		2.2e-07	12	3	12	100	25
AII	Actinobacteriota					1.64e-16	2019	1725	6192	32.6	27.9
AII	Actinobacteriota	Actinomycetia				4.71e-70	1928	1355	4864	39.6	27.9
AII	Actinobacteriota	Actinomycetia	Actinomycetales	Brevibacteriaceae		4.59e-17	34	10	36	94.4	27.8
AII	Actinobacteriota	Actinomycetia	Actinomycetales	Brevibacteriaceae	Brevibacterium	1.37e-19	34	9	34	100	26.5
AII	Actinobacteriota	Actinomycetia	Actinomycetales	Dermabacteraceae		2.28e-13	27	8	29	93.1	27.6
AII	Actinobacteriota	Actinomycetia	Actinomycetales	Dermabacteraceae	Brachybacterium	3.05e-12	23	6	24	95.8	25
AII	Actinobacteriota	Actinomycetia	Actinomycetales	Microbacteriaceae	Rathayibacter	1.69e-07	17	5	20	85	25
AII	Actinobacteriota	Actinomycetia	Actinomycetales	Micrococcaceae	Rothia	6.23e-13	22	6	22	100	27.3
AII	Actinobacteriota	Actinomycetia	Mycobacteriales			2.5e-238	998	397	1426	70	27.8
AII	Actinobacteriota	Actinomycetia	Mycobacteriales	Micromonosporaceae		1.27e-16	114	57	206	55.3	27.7
AII	Actinobacteriota	Actinomycetia	Mycobacteriales	Micromonosporaceae	Micromonospora	3.37e-16	76	33	119	63.9	27.7
AII	Actinobacteriota	Actinomycetia	Mycobacteriales	Mycobacteriaceae		9.61e-226	665	226	811	82	27.9
AII	Actinobacteriota	Actinomycetia	Mycobacteriales	Mycobacteriaceae	Corynebacterium	2.31e-81	165	47	172	95.9	27.3
AII	Actinobacteriota	Actinomycetia	Mycobacteriales	Mycobacteriaceae	Dietzia	1.9e-07	14	4	15	93.3	26.7
AII	Actinobacteriota	Actinomycetia	Mycobacteriales	Mycobacteriaceae	Gordonia	6.53e-28	49	13	49	100	26.5
AII	Actinobacteriota	Actinomycetia	Mycobacteriales	Mycobacteriaceae	Mycobacterium	6.76e-170	331	94	339	97.6	27.7
AII	Actinobacteriota	Actinomycetia	Mycobacteriales	Mycobacteriaceae	Rhodococcus_B	1.74e-13	23	6	23	100	26.1
AII	Actinobacteriota	Actinomycetia	Mycobacteriales	Mycobacteriaceae	Tsukamurella	7.89e-07	11	3	11	100	27.3
AII	Actinobacteriota	Actinomycetia	Mycobacteriales	Pseudonocardiaceae		5.31e-32	166	73	265	62.6	27.5
AII	Actinobacteriota	Actinomycetia	Mycobacteriales	Pseudonocardiaceae	Actinokineospora	2.2e-07	12	3	12	100	25
AII	Actinobacteriota	Actinomycetia	Mycobacteriales	Pseudonocardiaceae	Amycolatopsis	1.55e-18	54	18	68	79.4	26.5
AII	Actinobacteriota	Actinomycetia	Mycobacteriales	Pseudonocardiaceae	Lentzea	2.23e-12	21	5	21	100	23.8
AII	Actinobacteriota	Actinomycetia	Propionibacteriales	Kribbellaceae		1.78e-15	29	8	30	96.7	26.7
AII	Actinobacteriota	Actinomycetia	Propionibacteriales	Kribbellaceae	Kribbella	1.78e-15	29	8	30	96.7	26.7
AII	Actinobacteriota	Actinomycetia	Streptomycetales			1.84e-11	327	237	851	38.4	27.8
AII	Actinobacteriota	Actinomycetia	Streptomycetales	Streptomycetaceae		2.18e-11	325	235	846	38.4	27.8
AII	Actinobacteriota	Actinomycetia	Streptomycetales	Streptomycetaceae	Streptomyces	6.5e-08	280	212	762	36.7	27.8
AII	Actinobacteriota	Actinomycetia	Streptomycetales	Streptomycetaceae	Streptomyces_B	1.33e-09	16	4	16	100	25
AII	Actinobacteriota	Actinomycetia	Streptosporangiales	Streptosporangiaceae	Microbispora	7.89e-07	11	3	11	100	27.3
AII	Bacteroidota	Bacteroidia	Bacteroidales	F082		8.61e-17	49	17	62	79	27.4
AII	Bacteroidota	Bacteroidia	Bacteroidales	F082	F082	6.65e-07	24	9	35	68.6	25.7
AII	Bacteroidota	Bacteroidia	Bacteroidales	FEN-979		1.76e-08	19	6	22	86.4	27.3
AII	Bacteroidota	Bacteroidia	Bacteroidales	FEN-979	CAIVAT01	7.89e-07	11	3	11	100	27.3
AII	Bacteroidota	Bacteroidia	Bacteroidales	Lentimicrobiaceae		1.76e-08	19	6	22	86.4	27.3
AII	Bacteroidota	Bacteroidia	Bacteroidales	Marinifilaceae		9.41e-14	31	9	35	88.6	25.7
AII	Bacteroidota	Bacteroidia	Bacteroidales	VadinHA17	SR-FBR-E99	2.2e-07	12	3	12	100	25
AII	Bacteroidota	Bacteroidia	Chitinophagales	Saprospiraceae		4.62e-08	46	22	81	56.8	27.2
AII	Bacteroidota	Bacteroidia	Flavobacteriales	Flavobacteriaceae	Capnocytophaga	1.33e-09	16	4	16	100	25
AII	Bacteroidota	Ignavibacteria				2.34e-22	61	20	74	82.4	27
AII	Bacteroidota	Ignavibacteria	Ignavibacteriales			4.34e-25	53	15	57	93	26.3
AII	Bacteroidota	Ignavibacteria	Ignavibacteriales	Ignavibacteriaceae		4.82e-14	30	9	33	90.9	27.3
AII	Bacteroidota	Ignavibacteria	Ignavibacteriales	Melioribacteraceae		1.05e-11	22	6	23	95.7	26.1
AII	Bacteroidota	Kapabacteria				5.19e-12	35	12	45	77.8	26.7
AII	Bacteroidota	Kapabacteria	Kapabacteriales			1.09e-11	32	11	40	80	27.5
AII	Campylobacterota					8.52e-82	301	114	409	73.6	27.9
AII	Campylobacterota	Campylobacteria				6.42e-85	301	112	402	74.9	27.9
AII	Campylobacterota	Campylobacteria	Campylobacterales			9.21e-88	300	109	394	76.1	27.7
AII	Campylobacterota	Campylobacteria	Campylobacterales	Campylobacteraceae		3.79e-57	108	30	110	98.2	27.3
AII	Campylobacterota	Campylobacteria	Campylobacterales	Campylobacteraceae	Campylobacter	6.13e-08	13	3	13	100	23.1
AII	Campylobacterota	Campylobacteria	Campylobacterales	Campylobacteraceae	Campylobacter_A	1.39e-24	43	11	43	100	25.6
AII	Campylobacterota	Campylobacteria	Campylobacterales	Campylobacteraceae	Campylobacter_D	6.43e-23	40	11	40	100	27.5
AII	Campylobacterota	Campylobacteria	Campylobacterales	Helicobacteraceae		6.43e-40	81	23	85	95.3	27.1
AII	Campylobacterota	Campylobacteria	Campylobacterales	Helicobacteraceae	Helicobacter	2.83e-06	10	2	10	100	20
AII	Campylobacterota	Campylobacteria	Campylobacterales	Helicobacteraceae	Helicobacter_D	2.12e-06	12	3	13	92.3	23.1
AII	Campylobacterota	Campylobacteria	Campylobacterales	Helicobacteraceae	Helicobacter_E	6.13e-08	13	3	13	100	23.1
AII	Campylobacterota	Campylobacteria	Campylobacterales	Sulfurimonadaceae		1.68e-11	36	13	48	75	27.1
AII	Campylobacterota	Campylobacteria	Campylobacterales	Sulfurimonadaceae	Sulfurimonas	4.45e-09	24	8	30	80	26.7
AII	Campylobacterota	Campylobacteria	Campylobacterales	Sulfurospirillaceae		5.17e-07	16	5	19	84.2	26.3
AII	Campylobacterota	Campylobacteria	Campylobacterales	Sulfurospirillaceae	Sulfurospirillum	1.9e-07	14	4	15	93.3	26.7
AII	Chloroflexota	Chloroflexia	Chloroflexales			1.5e-07	30	12	46	65.2	26.1
AII	Chloroflexota	Chloroflexia	Chloroflexales	Chloroflexaceae		3.14e-08	21	7	26	80.8	26.9
AII	Chloroflexota	Dehalococcoidia	UBA3495			3e-12	32	10	39	82.1	25.6
AII	Chloroflexota	Dehalococcoidia	UBA3495	UBA3495		6e-15	30	8	32	93.8	25
AII	Chloroflexota	Dehalococcoidia	UBA3495	UBA3495	UBA9611	6.13e-08	13	3	13	100	23.1
AII	Cloacimonadota					1.63e-16	38	11	43	88.4	25.6
AII	Cloacimonadota	Cloacimonadia				1.63e-16	38	11	43	88.4	25.6
AII	Cloacimonadota	Cloacimonadia	Cloacimonadales			3.82e-20	35	9	35	100	25.7
AII	Cloacimonadota	Cloacimonadia	Cloacimonadales	Cloacimonadaceae		1.74e-13	23	6	23	100	26.1
AII	Cyanobacteria	Cyanobacteriia	PCC-6307	Cyanobiaceae	Synechococcus_C	2.02e-14	29	8	31	93.5	25.8
AII	Cyanobacteria	Cyanobacteriia	PCC-6307	Cyanobiaceae	Synechococcus_E	2.85e-10	24	7	28	85.7	25
AII	Deinococcota					8.3e-10	69	35	129	53.5	27.1
AII	Deinococcota	Deinococci				8.3e-10	69	35	129	53.5	27.1
AII	Deinococcota	Deinococci	Deinococcales			8.3e-10	69	35	129	53.5	27.1
AII	Deinococcota	Deinococci	Deinococcales	Deinococcaceae		3.11e-36	64	17	64	100	26.6
AII	Deinococcota	Deinococci	Deinococcales	Deinococcaceae	Deinococcus	3.06e-31	55	15	55	100	27.3
AII	Desulfobacterota	Desulfobacteria	Desulfobacterales	Desulfobacteraceae		5.94e-09	27	10	36	75	27.8
AII	Desulfobacterota	Desulfobacteria	Desulfobacterales	Desulfobacteraceae	Desulfotignum	7.89e-07	11	3	11	100	27.3
AII	Desulfobacterota	Desulfovibrionia				6.53e-10	88	49	177	49.7	27.7
AII	Desulfobacterota	Desulfovibrionia	Desulfovibrionales			6.53e-10	88	49	177	49.7	27.7
AII	Desulfobacterota	Desulfovibrionia	Desulfovibrionales	Desulfovibrionaceae		1.17e-13	78	37	133	58.6	27.8
AII	Desulfobacterota	Desulfovibrionia	Desulfovibrionales	Desulfovibrionaceae	Maridesulfovibrio	2.2e-07	12	3	12	100	25
AII	Desulfobacterota	Desulfovibrionia	Desulfovibrionales	Desulfovibrionaceae	Pseudodesulfovibrio	4.76e-09	15	4	15	100	26.7
AII	Desulfobacterota	Desulfovibrionia	Desulfovibrionales	Desulfovibrionaceae	Solidesulfovibrio	2.12e-06	12	3	13	92.3	23.1
AII	Elusimicrobiota	Elusimicrobia	Elusimicrobiales	UBA9959		5.38e-12	26	8	29	89.7	27.6
AII	Elusimicrobiota	Elusimicrobia	Elusimicrobiales	UBA9959	UBA9959	4.71e-06	14	4	17	82.4	23.5
AII	Fermentibacterota					2.83e-06	10	2	10	100	20
AII	Fermentibacterota	Fermentibacteria				2.83e-06	10	2	10	100	20
AII	Fermentibacterota	Fermentibacteria	Fermentibacterales			2.83e-06	10	2	10	100	20
AII	Fermentibacterota	Fermentibacteria	Fermentibacterales	Fermentibacteraceae		2.83e-06	10	2	10	100	20
AII	Fibrobacterota					5.06e-07	46	23	86	53.5	26.7
AII	Fibrobacterota	Fibrobacteria				1.22e-11	45	18	66	68.2	27.3
AII	Fibrobacterota	Fibrobacteria	Fibrobacterales			9.18e-13	45	17	63	71.4	27
AII	Fibrobacterota	Fibrobacteria	Fibrobacterales	Fibrobacteraceae		3.6e-13	45	17	62	72.6	27.4
AII	Fibrobacterota	Fibrobacteria	Fibrobacterales	Fibrobacteraceae	Fibrobacter	4.99e-24	42	11	42	100	26.2
AII	Firmicutes					0	2127	944	3390	62.7	27.8
AII	Firmicutes	Bacilli				0	2114	934	3352	63.1	27.9
AII	Firmicutes	Bacilli	Bacillales			7.75e-82	184	55	200	92	27.5
AII	Firmicutes	Bacilli	Bacillales	Anoxybacillaceae		2.28e-09	30	11	41	73.2	26.8
AII	Firmicutes	Bacilli	Bacillales	Anoxybacillaceae	Geobacillus	1.33e-09	16	4	16	100	25
AII	Firmicutes	Bacilli	Bacillales	Bacillaceae		1.37e-21	48	14	53	90.6	26.4
AII	Firmicutes	Bacilli	Bacillales	Bacillaceae	Bacillus	1.45e-11	28	9	33	84.8	27.3
AII	Firmicutes	Bacilli	Bacillales	Bacillaceae	Metabacillus	6.13e-08	13	3	13	100	23.1
AII	Firmicutes	Bacilli	Bacillales	Bacillaceae_G		1.46e-39	70	19	70	100	27.1
AII	Firmicutes	Bacilli	Bacillales	Bacillaceae_G	Bacillus_A	1.41e-29	52	14	52	100	26.9
AII	Firmicutes	Bacilli	Bacillales	Bacillaceae_G	Gottfriedia	1.71e-08	14	3	14	100	21.4
AII	Firmicutes	Bacilli	Bacillales	Bacillaceae_H		2.2e-07	12	3	12	100	25
AII	Firmicutes	Bacilli	Bacillales	Bacillaceae_I		7.89e-07	11	3	11	100	27.3
AII	Firmicutes	Bacilli	Bacillales	Bacillaceae_I	Sutcliffiella	7.89e-07	11	3	11	100	27.3
AII	Firmicutes	Bacilli	Bacillales_A			8.53e-57	143	45	164	87.2	27.4
AII	Firmicutes	Bacilli	Bacillales_A	Planococcaceae		8.53e-57	143	45	164	87.2	27.4
AII	Firmicutes	Bacilli	Bacillales_A	Planococcaceae	Lysinibacillus	4.84e-14	24	6	24	100	25
AII	Firmicutes	Bacilli	Bacillales_A	Planococcaceae	Planococcus	8.14e-17	29	8	29	100	27.6
AII	Firmicutes	Bacilli	Bacillales_A	Planococcaceae	Psychrobacillus	6.13e-08	13	3	13	100	23.1
AII	Firmicutes	Bacilli	Bacillales_A	Planococcaceae	Ureibacillus	1.03e-10	18	5	18	100	27.8
AII	Firmicutes	Bacilli	Bacillales_B			1.75e-91	215	66	238	90.3	27.7
AII	Firmicutes	Bacilli	Bacillales_B	Bacillaceae_B		1.35e-14	25	6	25	100	24
AII	Firmicutes	Bacilli	Bacillales_B	Bacillaceae_B	Rossellomorea	2.88e-11	19	5	19	100	26.3
AII	Firmicutes	Bacilli	Bacillales_B	Bacillaceae_C		6.54e-07	17	5	21	81	23.8
AII	Firmicutes	Bacilli	Bacillales_B	DSM-1321		1.22e-17	33	9	34	97.1	26.5
AII	Firmicutes	Bacilli	Bacillales_B	DSM-1321	Peribacillus	1.74e-13	23	6	23	100	26.1
AII	Firmicutes	Bacilli	Bacillales_B	DSM-18226		1.13e-41	105	33	121	86.8	27.3
AII	Firmicutes	Bacilli	Bacillales_B	DSM-18226	Cytobacillus	1.74e-13	23	6	23	100	26.1
AII	Firmicutes	Bacilli	Bacillales_B	DSM-18226	Mesobacillus	4.76e-09	15	4	15	100	26.7
AII	Firmicutes	Bacilli	Bacillales_B	DSM-18226	Neobacillus	6.96e-20	43	13	47	91.5	27.7
AII	Firmicutes	Bacilli	Bacillales_B	DSM-18226	Robertmurraya	7.89e-07	11	3	11	100	27.3
AII	Firmicutes	Bacilli	Bacillales_B	Domibacillaceae		1.03e-10	18	5	18	100	27.8
AII	Firmicutes	Bacilli	Bacillales_D			2.47e-92	183	52	189	96.8	27.5
AII	Firmicutes	Bacilli	Bacillales_D	Alkalibacillaceae		2.88e-11	19	5	19	100	26.3
AII	Firmicutes	Bacilli	Bacillales_D	Amphibacillaceae		1.6e-59	122	35	128	95.3	27.3
AII	Firmicutes	Bacilli	Bacillales_D	Amphibacillaceae	Lentibacillus	1.71e-08	14	3	14	100	21.4
AII	Firmicutes	Bacilli	Bacillales_D	Amphibacillaceae	Oceanobacillus	3.76e-15	26	7	26	100	26.9
AII	Firmicutes	Bacilli	Bacillales_D	Amphibacillaceae	Ornithinibacillus	2.2e-07	12	3	12	100	25
AII	Firmicutes	Bacilli	Bacillales_D	Amphibacillaceae	Virgibacillus	2.2e-07	12	3	12	100	25
AII	Firmicutes	Bacilli	Bacillales_D	Halobacillaceae		2.31e-22	39	10	39	100	25.6
AII	Firmicutes	Bacilli	Bacillales_D	Halobacillaceae	Halobacillus	1.33e-09	16	4	16	100	25
AII	Firmicutes	Bacilli	Bacillales_G	Fictibacillaceae		6.36e-07	13	3	14	92.9	21.4
AII	Firmicutes	Bacilli	Bacillales_H			2.41e-44	87	25	90	96.7	27.8
AII	Firmicutes	Bacilli	Bacillales_H	Bacillaceae_D		6.79e-14	28	8	30	93.3	26.7
AII	Firmicutes	Bacilli	Bacillales_H	Bacillaceae_D	Bacillus_H	7.89e-07	11	3	11	100	27.3
AII	Firmicutes	Bacilli	Bacillales_H	Marinococcaceae		6.23e-13	22	6	22	100	27.3
AII	Firmicutes	Bacilli	Bacillales_H	Salisediminibacteriaceae		1.05e-15	27	7	27	100	25.9
AII	Firmicutes	Bacilli	Brevibacillales			6.33e-18	31	8	31	100	25.8
AII	Firmicutes	Bacilli	Brevibacillales	Brevibacillaceae		6.33e-18	31	8	31	100	25.8
AII	Firmicutes	Bacilli	Brevibacillales	Brevibacillaceae	Brevibacillus	6.23e-13	22	6	22	100	27.3
AII	Firmicutes	Bacilli	Erysipelotrichales	Erysipelatoclostridiaceae		5.27e-16	32	9	34	94.1	26.5
AII	Firmicutes	Bacilli	Exiguobacterales			3.76e-15	26	7	26	100	26.9
AII	Firmicutes	Bacilli	Exiguobacterales	Exiguobacteraceae		3.76e-15	26	7	26	100	26.9
AII	Firmicutes	Bacilli	Exiguobacterales	Exiguobacteraceae	Exiguobacterium	2.2e-07	12	3	12	100	25
AII	Firmicutes	Bacilli	Exiguobacterales	Exiguobacteraceae	Exiguobacterium_A	1.71e-08	14	3	14	100	21.4
AII	Firmicutes	Bacilli	Izemoplasmatales			5.87e-22	47	14	51	92.2	27.5
AII	Firmicutes	Bacilli	Izemoplasmatales	Izemoplasmataceae		1.56e-16	33	9	35	94.3	25.7
AII	Firmicutes	Bacilli	Izemoplasmatales	UBA5603		1.71e-08	14	3	14	100	21.4
AII	Firmicutes	Bacilli	Lactobacillales			3.79e-223	731	260	936	78.1	27.8
AII	Firmicutes	Bacilli	Lactobacillales	Carnobacteriaceae		2.86e-15	34	10	38	89.5	26.3
AII	Firmicutes	Bacilli	Lactobacillales	Carnobacteriaceae	Alkalibacterium	7.89e-07	11	3	11	100	27.3
AII	Firmicutes	Bacilli	Lactobacillales	Carnobacteriaceae	Carnobacterium_A	7.89e-07	11	3	11	100	27.3
AII	Firmicutes	Bacilli	Lactobacillales	Enterococcaceae		3.22e-33	74	22	81	91.4	27.2
AII	Firmicutes	Bacilli	Lactobacillales	Enterococcaceae	Enterococcus	2.88e-11	19	5	19	100	26.3
AII	Firmicutes	Bacilli	Lactobacillales	Enterococcaceae	Enterococcus_A	4.76e-09	15	4	15	100	26.7
AII	Firmicutes	Bacilli	Lactobacillales	Enterococcaceae	Enterococcus_B	1.33e-09	16	4	16	100	25
AII	Firmicutes	Bacilli	Lactobacillales	Lactobacillaceae		1.16e-33	214	102	369	58	27.6
AII	Firmicutes	Bacilli	Lactobacillales	Lactobacillaceae	Apilactobacillus	2.2e-07	12	3	12	100	25
AII	Firmicutes	Bacilli	Lactobacillales	Lactobacillaceae	Lacticaseibacillus	8.86e-13	24	6	25	96	24
AII	Firmicutes	Bacilli	Lactobacillales	Lactobacillaceae	Lactiplantibacillus	2.88e-11	19	5	19	100	26.3
AII	Firmicutes	Bacilli	Lactobacillales	Lactobacillaceae	Lentilactobacillus	1.03e-10	18	5	18	100	27.8
AII	Firmicutes	Bacilli	Lactobacillales	Lactobacillaceae	Leuconostoc	1.33e-09	16	4	16	100	25
AII	Firmicutes	Bacilli	Lactobacillales	Lactobacillaceae	Levilactobacillus	1.05e-15	27	7	27	100	25.9
AII	Firmicutes	Bacilli	Lactobacillales	Lactobacillaceae	Liquorilactobacillus	6.13e-08	13	3	13	100	23.1
AII	Firmicutes	Bacilli	Lactobacillales	Lactobacillaceae	Pediococcus	7.89e-07	11	3	11	100	27.3
AII	Firmicutes	Bacilli	Lactobacillales	Listeriaceae		5.27e-16	32	9	34	94.1	26.5
AII	Firmicutes	Bacilli	Lactobacillales	Listeriaceae	Listeria	1.74e-13	23	6	23	100	26.1
AII	Firmicutes	Bacilli	Lactobacillales	Streptococcaceae		4.15e-168	325	92	332	97.9	27.7
AII	Firmicutes	Bacilli	Lactobacillales	Streptococcaceae	Lactococcus	1.33e-09	16	4	16	100	25
AII	Firmicutes	Bacilli	Lactobacillales	Streptococcaceae	Streptococcus	3.07e-162	299	83	301	99.3	27.6
AII	Firmicutes	Bacilli	Lactobacillales	Vagococcaceae		2.23e-12	21	5	21	100	23.8
AII	Firmicutes	Bacilli	Lactobacillales	Vagococcaceae	Vagococcus	7.89e-07	11	3	11	100	27.3
AII	Firmicutes	Bacilli	Paenibacillales			1.75e-18	177	98	355	49.9	27.6
AII	Firmicutes	Bacilli	Paenibacillales	Paenibacillaceae		2.18e-18	176	98	353	49.9	27.8
AII	Firmicutes	Bacilli	Paenibacillales	Paenibacillaceae	Paenibacillus	2.98e-26	87	32	115	75.7	27.8
AII	Firmicutes	Bacilli	Paenibacillales	Paenibacillaceae	Paenibacillus_C	7.26e-07	23	9	33	69.7	27.3
AII	Firmicutes	Bacilli	Staphylococcales			9.87e-55	119	35	128	93	27.3
AII	Firmicutes	Bacilli	Staphylococcales	Salinicoccaceae		3.62e-09	23	7	28	82.1	25
AII	Firmicutes	Bacilli	Staphylococcales	Salinicoccaceae	Salinicoccus	6.13e-08	13	3	13	100	23.1
AII	Firmicutes	Bacilli	Staphylococcales	Staphylococcaceae		2.49e-47	84	23	84	100	27.4
AII	Firmicutes	Bacilli	Staphylococcales	Staphylococcaceae	Staphylococcus	2.42e-37	66	18	66	100	27.3
AII	Firmicutes	Bacilli	Thermoactinomycetales			5.63e-09	26	9	34	76.5	26.5
AII	Firmicutes	Bacilli	Thermoactinomycetales	Thermoactinomycetaceae		5.13e-09	25	8	32	78.1	25
AII	Firmicutes_A	Clostridia	Clostridiales			1.47e-48	153	54	195	78.5	27.7
AII	Firmicutes_A	Clostridia	Clostridiales	Clostridiaceae		1.33e-47	145	50	182	79.7	27.5
AII	Firmicutes_A	Clostridia	Clostridiales	Clostridiaceae	Clostridium	2.93e-16	43	14	52	82.7	26.9
AII	Firmicutes_A	Clostridia	Clostridiales	Clostridiaceae	Clostridium_J	4.76e-09	15	4	15	100	26.7
AII	Firmicutes_A	Clostridia	Peptostreptococcales	Acidaminobacteraceae		4.71e-06	14	4	17	82.4	23.5
AII	Firmicutes_A	Clostridia	Peptostreptococcales	Peptostreptococcaceae		4.45e-17	46	15	56	82.1	26.8
AII	Firmicutes_A	Clostridia	Tissierellales	Tissierellaceae		1.44e-09	18	5	19	94.7	26.3
AII	Firmicutes_C					5.67e-54	200	76	274	73	27.7
AII	Firmicutes_C	Negativicutes				2.12e-54	200	76	273	73.3	27.8
AII	Firmicutes_C	Negativicutes	Acidaminococcales			1.12e-07	32	13	50	64	26
AII	Firmicutes_C	Negativicutes	Acidaminococcales	Acidaminococcaceae		2.59e-07	31	13	49	63.3	26.5
AII	Firmicutes_C	Negativicutes	Acidaminococcales	Acidaminococcaceae	Succiniclasticum	2.83e-06	10	2	10	100	20
AII	Firmicutes_C	Negativicutes	Selenomonadales			3.24e-07	48	25	90	53.3	27.8
AII	Firmicutes_C	Negativicutes	Selenomonadales	Selenomonadaceae		1.2e-06	46	24	88	52.3	27.3
AII	Firmicutes_C	Negativicutes	Selenomonadales	Selenomonadaceae	Selenomonas_A	4.91e-09	17	5	18	94.4	27.8
AII	Firmicutes_C	Negativicutes	Sporomusales			3.54e-07	15	4	17	88.2	23.5
AII	Firmicutes_C	Negativicutes	Veillonellales			1.41e-42	92	27	99	92.9	27.3
AII	Firmicutes_C	Negativicutes	Veillonellales	Dialisteraceae		2.54e-12	25	7	27	92.6	25.9
AII	Firmicutes_C	Negativicutes	Veillonellales	Dialisteraceae	Dialister	3.27e-09	19	5	21	90.5	23.8
AII	Firmicutes_C	Negativicutes	Veillonellales	Megasphaeraceae		1.35e-14	25	6	25	100	24
AII	Firmicutes_C	Negativicutes	Veillonellales	Megasphaeraceae	Megasphaera	6.13e-08	13	3	13	100	23.1
AII	Firmicutes_C	Negativicutes	Veillonellales	Veillonellaceae		2.5e-21	42	12	44	95.5	27.3
AII	Firmicutes_C	Negativicutes	Veillonellales	Veillonellaceae	Veillonella	2.54e-12	25	7	27	92.6	25.9
AII	Firmicutes_E	SLMV01				7.89e-07	11	3	11	100	27.3
AII	Firmicutes_E	SLMV01	SLMV01			7.89e-07	11	3	11	100	27.3
AII	Gemmatimonadota					6.05e-07	83	51	185	44.9	27.6
AII	Gemmatimonadota	Gemmatimonadetes				4.58e-07	83	51	184	45.1	27.7
AII	Gemmatimonadota	Gemmatimonadetes	Gemmatimonadales	Gemmatimonadaceae		7.47e-09	36	15	55	65.5	27.3
AII	Gemmatimonadota	Gemmatimonadetes	Longimicrobiales			3.75e-06	37	18	68	54.4	26.5
AII	Proteobacteria					1.92e-70	4994	4019	14419	34.6	27.9
AII	Proteobacteria	Alphaproteobacteria	Acetobacterales			1.9e-23	146	70	252	57.9	27.8
AII	Proteobacteria	Alphaproteobacteria	Acetobacterales	Acetobacteraceae		1.9e-23	146	70	252	57.9	27.8
AII	Proteobacteria	Alphaproteobacteria	Acetobacterales	Acetobacteraceae	Komagataeibacter	8.02e-12	20	5	20	100	25
AII	Proteobacteria	Alphaproteobacteria	Acetobacterales	Acetobacteraceae	Roseomonas	5.51e-06	15	5	19	78.9	26.3
AII	Proteobacteria	Alphaproteobacteria	Reyranellales			3.76e-15	26	7	26	100	26.9
AII	Proteobacteria	Alphaproteobacteria	Reyranellales	Reyranellaceae		3.76e-15	26	7	26	100	26.9
AII	Proteobacteria	Alphaproteobacteria	Reyranellales	Reyranellaceae	Reyranella	1.74e-13	23	6	23	100	26.1
AII	Proteobacteria	Alphaproteobacteria	Rhizobiales	Beijerinckiaceae		4.86e-07	107	70	252	42.5	27.8
AII	Proteobacteria	Alphaproteobacteria	Rhizobiales	Beijerinckiaceae	Methylobacterium	6.84e-36	69	19	71	97.2	26.8
AII	Proteobacteria	Alphaproteobacteria	Rhizobiales	Xanthobacteraceae		3.85e-07	107	69	251	42.6	27.5
AII	Proteobacteria	Alphaproteobacteria	Rhizobiales	Xanthobacteraceae	Bradyrhizobium	1.11e-10	72	36	132	54.5	27.3
AII	Proteobacteria	Alphaproteobacteria	Rhizobiales_A			6.62e-15	74	33	119	62.2	27.7
AII	Proteobacteria	Alphaproteobacteria	Rhizobiales_A	Rhizobiaceae_A		6.62e-15	74	33	119	62.2	27.7
AII	Proteobacteria	Alphaproteobacteria	Rhizobiales_A	Rhizobiaceae_A	Bartonella	7.29e-22	43	12	45	95.6	26.7
AII	Proteobacteria	Alphaproteobacteria	Rhizobiales_A	Rhizobiaceae_A	Ochrobactrum	2.2e-07	12	3	12	100	25
AII	Proteobacteria	Alphaproteobacteria	Sphingomonadales			9.77e-30	371	221	793	46.8	27.9
AII	Proteobacteria	Alphaproteobacteria	Sphingomonadales	Kordiimonadaceae		7.89e-07	11	3	11	100	27.3
AII	Proteobacteria	Alphaproteobacteria	Sphingomonadales	Kordiimonadaceae	Kordiimonas	2.83e-06	10	2	10	100	20
AII	Proteobacteria	Alphaproteobacteria	Sphingomonadales	Sphingomonadaceae		1.12e-25	348	212	762	45.7	27.8
AII	Proteobacteria	Alphaproteobacteria	Sphingomonadales	Sphingomonadaceae	Alteraurantiacibacter	5.51e-06	15	5	19	78.9	26.3
AII	Proteobacteria	Alphaproteobacteria	Sphingomonadales	Sphingomonadaceae	Erythrobacter	1.08e-25	45	12	45	100	26.7
AII	Proteobacteria	Alphaproteobacteria	Sphingomonadales	Sphingomonadaceae	Erythrobacter_A	6.23e-13	22	6	22	100	27.3
AII	Proteobacteria	Alphaproteobacteria	Sphingomonadales	Sphingomonadaceae	Novosphingobium	5.6e-16	66	27	98	67.3	27.6
AII	Proteobacteria	Alphaproteobacteria	Sphingomonadales	Sphingomonadaceae	Sphingobium	2.58e-28	61	18	66	92.4	27.3
AII	Proteobacteria	Alphaproteobacteria	Sphingomonadales	Sphingomonadaceae	Tsuneonella	2.83e-06	10	2	10	100	20
AII	Proteobacteria	Gammaproteobacteria				1.01e-269	3707	2229	7998	46.3	27.9
AII	Proteobacteria	Gammaproteobacteria	Burkholderiales			0	1747	694	2491	70.1	27.9
AII	Proteobacteria	Gammaproteobacteria	Burkholderiales	Burkholderiaceae		0	1528	464	1668	91.6	27.8
AII	Proteobacteria	Gammaproteobacteria	Burkholderiales	Burkholderiaceae	Achromobacter	6.72e-21	39	11	40	97.5	27.5
AII	Proteobacteria	Gammaproteobacteria	Burkholderiales	Burkholderiaceae	Acidovorax	1.37e-19	34	9	34	100	26.5
AII	Proteobacteria	Gammaproteobacteria	Burkholderiales	Burkholderiaceae	Acidovorax_A	6.13e-08	13	3	13	100	23.1
AII	Proteobacteria	Gammaproteobacteria	Burkholderiales	Burkholderiaceae	Aquabacterium	1.03e-10	18	5	18	100	27.8
AII	Proteobacteria	Gammaproteobacteria	Burkholderiales	Burkholderiaceae	Bordetella_C	7.89e-07	11	3	11	100	27.3
AII	Proteobacteria	Gammaproteobacteria	Burkholderiales	Burkholderiaceae	Burkholderia	6.46e-33	61	17	62	98.4	27.4
AII	Proteobacteria	Gammaproteobacteria	Burkholderiales	Burkholderiaceae	CAINMN01	1.78e-15	29	8	30	96.7	26.7
AII	Proteobacteria	Gammaproteobacteria	Burkholderiales	Burkholderiaceae	Caballeronia	3.88e-25	44	12	44	100	27.3
AII	Proteobacteria	Gammaproteobacteria	Burkholderiales	Burkholderiaceae	Comamonas	2.92e-16	28	7	28	100	25
AII	Proteobacteria	Gammaproteobacteria	Burkholderiales	Burkholderiaceae	Cupriavidus	3.88e-25	44	12	44	100	27.3
AII	Proteobacteria	Gammaproteobacteria	Burkholderiales	Burkholderiaceae	Duganella	2.27e-17	30	8	30	100	26.7
AII	Proteobacteria	Gammaproteobacteria	Burkholderiales	Burkholderiaceae	Duodenibacillus	2.12e-06	12	3	13	92.3	23.1
AII	Proteobacteria	Gammaproteobacteria	Burkholderiales	Burkholderiaceae	Herbaspirillum	3.61e-11	21	6	22	95.5	27.3
AII	Proteobacteria	Gammaproteobacteria	Burkholderiales	Burkholderiaceae	Hydrogenophaga	4.82e-14	30	9	33	90.9	27.3
AII	Proteobacteria	Gammaproteobacteria	Burkholderiales	Burkholderiaceae	Hylemonella	7.89e-07	11	3	11	100	27.3
AII	Proteobacteria	Gammaproteobacteria	Burkholderiales	Burkholderiaceae	Janthinobacterium	5.14e-16	30	8	31	96.8	25.8
AII	Proteobacteria	Gammaproteobacteria	Burkholderiales	Burkholderiaceae	Limnohabitans	1.67e-08	16	4	17	94.1	23.5
AII	Proteobacteria	Gammaproteobacteria	Burkholderiales	Burkholderiaceae	Limnohabitans_A	2.97e-21	37	10	37	100	27
AII	Proteobacteria	Gammaproteobacteria	Burkholderiales	Burkholderiaceae	Massilia	2.12e-22	44	12	46	95.7	26.1
AII	Proteobacteria	Gammaproteobacteria	Burkholderiales	Burkholderiaceae	NBD-18	1.71e-08	14	3	14	100	21.4
AII	Proteobacteria	Gammaproteobacteria	Burkholderiales	Burkholderiaceae	Pandoraea	8.14e-17	29	8	29	100	27.6
AII	Proteobacteria	Gammaproteobacteria	Burkholderiales	Burkholderiaceae	Paraburkholderia	3.72e-63	116	32	117	99.1	27.4
AII	Proteobacteria	Gammaproteobacteria	Burkholderiales	Burkholderiaceae	Pelomonas	7.89e-07	11	3	11	100	27.3
AII	Proteobacteria	Gammaproteobacteria	Burkholderiales	Burkholderiaceae	Pigmentiphaga	2.83e-06	10	2	10	100	20
AII	Proteobacteria	Gammaproteobacteria	Burkholderiales	Burkholderiaceae	Polaromonas	4.25e-17	32	9	33	97	27.3
AII	Proteobacteria	Gammaproteobacteria	Burkholderiales	Burkholderiaceae	Polynucleobacter	1.95e-28	63	19	69	91.3	27.5
AII	Proteobacteria	Gammaproteobacteria	Burkholderiales	Burkholderiaceae	Pseudoduganella	2.92e-16	28	7	28	100	25
AII	Proteobacteria	Gammaproteobacteria	Burkholderiales	Burkholderiaceae	Ralstonia	1.33e-09	16	4	16	100	25
AII	Proteobacteria	Gammaproteobacteria	Burkholderiales	Burkholderiaceae	Ramlibacter	3.76e-15	26	7	26	100	26.9
AII	Proteobacteria	Gammaproteobacteria	Burkholderiales	Burkholderiaceae	Rhizobacter	1.74e-13	23	6	23	100	26.1
AII	Proteobacteria	Gammaproteobacteria	Burkholderiales	Burkholderiaceae	Rhodoferax	1.56e-30	78	25	91	85.7	27.5
AII	Proteobacteria	Gammaproteobacteria	Burkholderiales	Burkholderiaceae	Rubrivivax	3.27e-09	19	5	21	90.5	23.8
AII	Proteobacteria	Gammaproteobacteria	Burkholderiales	Burkholderiaceae	Sutterella	6.13e-08	13	3	13	100	23.1
AII	Proteobacteria	Gammaproteobacteria	Burkholderiales	Burkholderiaceae	Trinickia	7.89e-07	11	3	11	100	27.3
AII	Proteobacteria	Gammaproteobacteria	Burkholderiales	Burkholderiaceae	Variovorax	5.15e-34	60	16	60	100	26.7
AII	Proteobacteria	Gammaproteobacteria	Burkholderiales	Rhodocyclaceae		3.95e-21	124	58	210	59	27.6
AII	Proteobacteria	Gammaproteobacteria	Burkholderiales	Rhodocyclaceae	Accumulibacter	2.12e-06	12	3	13	92.3	23.1
AII	Proteobacteria	Gammaproteobacteria	Burkholderiales	Rhodocyclaceae	Aromatoleum	4.76e-09	15	4	15	100	26.7
AII	Proteobacteria	Gammaproteobacteria	Burkholderiales	Rhodocyclaceae	Thauera	3.7e-10	17	4	17	100	23.5
AII	Proteobacteria	Gammaproteobacteria	Burkholderiales	SG8-41		5.93e-06	16	5	21	76.2	23.8
AII	Proteobacteria	Gammaproteobacteria	Enterobacterales	Aeromonadaceae		3.03e-08	36	15	57	63.2	26.3
AII	Proteobacteria	Gammaproteobacteria	Enterobacterales	Aeromonadaceae	Aeromonas	1.56e-16	33	9	35	94.3	25.7
AII	Proteobacteria	Gammaproteobacteria	Enterobacterales	Enterobacteriaceae		2.87e-11	284	201	724	39.2	27.8
AII	Proteobacteria	Gammaproteobacteria	Enterobacterales	Enterobacteriaceae	Citrobacter	1.71e-08	14	3	14	100	21.4
AII	Proteobacteria	Gammaproteobacteria	Enterobacterales	Enterobacteriaceae	Dickeya	2.2e-07	12	3	12	100	25
AII	Proteobacteria	Gammaproteobacteria	Enterobacterales	Enterobacteriaceae	Escherichia	1.71e-08	14	3	14	100	21.4
AII	Proteobacteria	Gammaproteobacteria	Enterobacterales	Enterobacteriaceae	Pectobacterium	3.7e-10	17	4	17	100	23.5
AII	Proteobacteria	Gammaproteobacteria	Enterobacterales	Enterobacteriaceae	Photorhabdus	6.13e-08	13	3	13	100	23.1
AII	Proteobacteria	Gammaproteobacteria	Enterobacterales	Enterobacteriaceae	Proteus	1.03e-10	18	5	18	100	27.8
AII	Proteobacteria	Gammaproteobacteria	Enterobacterales	Enterobacteriaceae	Providencia	1.33e-09	16	4	16	100	25
AII	Proteobacteria	Gammaproteobacteria	Enterobacterales	Enterobacteriaceae	Xenorhabdus	3.76e-15	26	7	26	100	26.9
AII	Proteobacteria	Gammaproteobacteria	Enterobacterales	Enterobacteriaceae	Yersinia	1.35e-14	25	6	25	100	24
AII	Proteobacteria	Gammaproteobacteria	Enterobacterales	Pasteurellaceae		5.39e-27	94	35	127	74	27.6
AII	Proteobacteria	Gammaproteobacteria	Enterobacterales	Pasteurellaceae	Haemophilus_D	1.71e-08	14	3	14	100	21.4
AII	Proteobacteria	Gammaproteobacteria	PS1			1.6e-06	28	12	45	62.2	26.7
AII	Proteobacteria	Gammaproteobacteria	PS1	Thioglobaceae		1.6e-06	28	12	45	62.2	26.7
AII	Proteobacteria	Gammaproteobacteria	Pseudomonadales			1.4e-35	777	525	1886	41.2	27.8
AII	Proteobacteria	Gammaproteobacteria	Pseudomonadales	Halieaceae		4.72e-06	38	19	71	53.5	26.8
AII	Proteobacteria	Gammaproteobacteria	Pseudomonadales	Moraxellaceae	Acinetobacter	7.91e-13	84	42	151	55.6	27.8
AII	Proteobacteria	Gammaproteobacteria	Pseudomonadales	Oleiphilaceae		4.82e-10	58	28	101	57.4	27.7
AII	Proteobacteria	Gammaproteobacteria	Pseudomonadales	Oleiphilaceae	Marinobacter	3.45e-11	49	21	76	64.5	27.6
AII	Proteobacteria	Gammaproteobacteria	Pseudomonadales	Pseudomonadaceae		2.08e-96	475	203	731	65	27.8
AII	Proteobacteria	Gammaproteobacteria	Pseudomonadales	Pseudomonadaceae	Pseudomonas_D	1.15e-07	23	8	31	74.2	25.8
AII	Proteobacteria	Gammaproteobacteria	Pseudomonadales	Pseudomonadaceae	Pseudomonas_E	7.02e-103	409	159	574	71.3	27.7
AII	Proteobacteria	Gammaproteobacteria	Xanthomonadales			1.39e-231	470	136	488	96.3	27.9
AII	Proteobacteria	Gammaproteobacteria	Xanthomonadales	Rhodanobacteraceae		5.97e-57	115	33	120	95.8	27.5
AII	Proteobacteria	Gammaproteobacteria	Xanthomonadales	Rhodanobacteraceae	Dyella	1.35e-14	25	6	25	100	24
AII	Proteobacteria	Gammaproteobacteria	Xanthomonadales	Rhodanobacteraceae	Luteibacter	3.7e-10	17	4	17	100	23.5
AII	Proteobacteria	Gammaproteobacteria	Xanthomonadales	Rhodanobacteraceae	Rhodanobacter	3.98e-18	36	10	38	94.7	26.3
AII	Proteobacteria	Gammaproteobacteria	Xanthomonadales	Wenzhouxiangellaceae		2.28e-13	27	8	29	93.1	27.6
AII	Proteobacteria	Gammaproteobacteria	Xanthomonadales	Wenzhouxiangellaceae	Wenzhouxiangella	8.86e-13	24	6	25	96	24
AII	Proteobacteria	Gammaproteobacteria	Xanthomonadales	Xanthomonadaceae		9.52e-158	306	87	313	97.8	27.8
AII	Proteobacteria	Gammaproteobacteria	Xanthomonadales	Xanthomonadaceae	Arenimonas	1.33e-09	16	4	16	100	25
AII	Proteobacteria	Gammaproteobacteria	Xanthomonadales	Xanthomonadaceae	Luteimonas	1.76e-18	32	8	32	100	25
AII	Proteobacteria	Gammaproteobacteria	Xanthomonadales	Xanthomonadaceae	Lysobacter	3.88e-25	44	12	44	100	27.3
AII	Proteobacteria	Gammaproteobacteria	Xanthomonadales	Xanthomonadaceae	Pseudoxanthomonas	2.2e-07	12	3	12	100	25
AII	Proteobacteria	Gammaproteobacteria	Xanthomonadales	Xanthomonadaceae	Pseudoxanthomonas_A	1.35e-14	25	6	25	100	24
AII	Proteobacteria	Gammaproteobacteria	Xanthomonadales	Xanthomonadaceae	Stenotrophomonas	3.77e-39	75	21	77	97.4	27.3
AII	Proteobacteria	Gammaproteobacteria	Xanthomonadales	Xanthomonadaceae	Xanthomonas	8.4e-27	47	13	47	100	27.7
AII	Synergistota					1.48e-26	61	18	68	89.7	26.5
AII	Synergistota	Synergistia				1.53e-25	59	18	66	89.4	27.3
AII	Synergistota	Synergistia	Synergistales			2.23e-26	59	18	65	90.8	27.7
AII	Synergistota	Synergistia	Synergistales	Aminobacteriaceae		1.11e-07	16	5	18	88.9	27.8
AII	Synergistota	Synergistia	Synergistales	Synergistaceae		1.03e-10	18	5	18	100	27.8
AII	Thermotogota					1.06e-07	42	20	73	57.5	27.4
AII	Thermotogota	Thermotogae				1.06e-07	42	20	73	57.5	27.4
AII	Thermotogota	Thermotogae	Petrotogales			3e-07	23	8	32	71.9	25
AII	Thermotogota	Thermotogae	Petrotogales	Kosmotogaceae		5.63e-08	15	4	16	93.8	25
AII	Thermotogota	Thermotogae	Thermotogales	Fervidobacteriaceae		4.76e-09	15	4	15	100	26.7
AII	Verrucomicrobiota	Verrucomicrobiae	Opitutales	Opitutaceae		4.36e-08	57	30	108	52.8	27.8
AIII	Acidobacteriota					7.38e-164	484	157	628	77.1	25
AIII	Acidobacteriota	Acidobacteriae				5.86e-106	277	85	339	81.7	25.1
AIII	Acidobacteriota	Acidobacteriae	Acidobacteriales			1.04e-82	176	48	195	90.3	24.6
AIII	Acidobacteriota	Acidobacteriae	Acidobacteriales	Acidobacteriaceae		2.2e-44	103	30	120	85.8	25
AIII	Acidobacteriota	Acidobacteriae	Acidobacteriales	Acidobacteriaceae	Edaphobacter	1.36e-07	18	5	23	78.3	21.7
AIII	Acidobacteriota	Acidobacteriae	Acidobacteriales	Acidobacteriaceae	Terracidiphilus	1.31e-17	34	9	37	91.9	24.3
AIII	Acidobacteriota	Acidobacteriae	Acidobacteriales	Koribacteraceae		1.2e-36	65	16	67	97	23.9
AIII	Acidobacteriota	Acidobacteriae	Acidobacteriales	Koribacteraceae	Bog-209	1.57e-08	13	3	13	100	23.1
AIII	Acidobacteriota	Acidobacteriae	Acidobacteriales	Koribacteraceae	Sulfotelmatobacter	9.88e-13	20	5	20	100	25
AIII	Acidobacteriota	Acidobacteriae	Bryobacterales			2.25e-09	42	18	72	58.3	25
AIII	Acidobacteriota	Acidobacteriae	Bryobacterales	Bryobacteraceae		3.54e-10	42	17	69	60.9	24.6
AIII	Acidobacteriota	Acidobacteriae	UBA7541			4.96e-24	47	12	51	92.2	23.5
AIII	Acidobacteriota	Acidobacteriae	UBA7541	UBA7541		6.68e-23	45	12	49	91.8	24.5
AIII	Acidobacteriota	Acidobacteriae	UBA7541	UBA7541	UBA7541	2.47e-16	26	6	26	100	23.1
AIII	Acidobacteriota	Blastocatellia				1.15e-28	60	16	67	89.6	23.9
AIII	Acidobacteriota	Blastocatellia	Pyrinomonadales			9.17e-22	46	13	52	88.5	25
AIII	Acidobacteriota	Blastocatellia	Pyrinomonadales	Pyrinomonadaceae		9.17e-22	46	13	52	88.5	25
AIII	Acidobacteriota	Blastocatellia	Pyrinomonadales	Pyrinomonadaceae	OLB17	2.49e-10	16	4	16	100	25
AIII	Acidobacteriota	Holophagae	Holophagales			4.2e-06	20	7	31	64.5	22.6
AIII	Acidobacteriota	Holophagae	Holophagales	Holophagaceae		4.2e-06	20	7	31	64.5	22.6
AIII	Acidobacteriota	Thermoanaerobaculia				1.93e-15	33	9	38	86.8	23.7
AIII	Acidobacteriota	Thermoanaerobaculia	Thermoanaerobaculales	Thermoanaerobaculaceae		3.96e-06	9	2	9	100	22.2
AIII	Acidobacteriota	Thermoanaerobaculia	UBA5704			2.78e-07	14	4	16	87.5	25
AIII	Acidobacteriota	Thermoanaerobaculia	UBA5704	QQVD01		3.96e-06	9	2	9	100	22.2
AIII	Acidobacteriota	Vicinamibacteria				1.59e-16	53	18	75	70.7	24
AIII	Acidobacteriota	Vicinamibacteria	Vicinamibacterales			1.74e-12	43	16	64	67.2	25
AIII	Armatimonadota					4.04e-14	63	26	105	60	24.8
AIII	Armatimonadota	Chthonomonadetes				1.69e-07	13	3	14	92.9	21.4
AIII	Armatimonadota	Chthonomonadetes	Chthonomonadales			1.69e-07	13	3	14	92.9	21.4
AIII	Armatimonadota	Fimbriimonadia				2.79e-16	30	8	32	93.8	25
AIII	Armatimonadota	Fimbriimonadia	Fimbriimonadales			2.79e-16	30	8	32	93.8	25
AIII	Armatimonadota	Fimbriimonadia	Fimbriimonadales	Fimbriimonadaceae		5.99e-11	19	5	20	95	25
AIII	Bacteroidota					0	3435	1460	5818	59	25.1
AIII	Bacteroidota	Bacteroidia				0	3157	1356	5402	58.4	25.1
AIII	Bacteroidota	Bacteroidia	AKYH767			1.8e-35	63	16	65	96.9	24.6
AIII	Bacteroidota	Bacteroidia	AKYH767	2-12-FULL-35-15		6.26e-07	12	3	13	92.3	23.1
AIII	Bacteroidota	Bacteroidia	AKYH767	B-17BO		2.85e-13	23	6	24	95.8	25
AIII	Bacteroidota	Bacteroidia	AKYH767	Palsa-948		1.57e-08	13	3	13	100	23.1
AIII	Bacteroidota	Bacteroidia	AKYH767	Palsa-948	JABEUT01	2.5e-07	11	2	11	100	18.2
AIII	Bacteroidota	Bacteroidia	AKYH767-A			9.91e-10	15	3	15	100	20
AIII	Bacteroidota	Bacteroidia	Bacteroidales	BBW3		1.21e-06	14	4	17	82.4	23.5
AIII	Bacteroidota	Bacteroidia	Bacteroidales	FEN-979		3.88e-08	18	5	22	81.8	22.7
AIII	Bacteroidota	Bacteroidia	Bacteroidales	Prolixibacteraceae		4.66e-10	38	15	60	63.3	25
AIII	Bacteroidota	Bacteroidia	Bacteroidales	Prolixibacteraceae	Draconibacterium	9.94e-07	10	2	10	100	20
AIII	Bacteroidota	Bacteroidia	Bacteroidales	UBA7960		7.42e-08	31	12	51	60.8	23.5
AIII	Bacteroidota	Bacteroidia	Bacteroidales	UBA7960	SKVR01	2.5e-07	11	2	11	100	18.2
AIII	Bacteroidota	Bacteroidia	Bacteroidales	VadinHA17		1.49e-17	42	12	51	82.4	23.5
AIII	Bacteroidota	Bacteroidia	Bacteroidales	VadinHA17	LD21	7.76e-12	25	7	29	86.2	24.1
AIII	Bacteroidota	Bacteroidia	Bacteroidales	VadinHA17	SR-FBR-E99	2.31e-06	11	3	12	91.7	25
AIII	Bacteroidota	Bacteroidia	Chitinophagales			4.11e-248	479	126	505	94.9	25
AIII	Bacteroidota	Bacteroidia	Chitinophagales	Chitinophagaceae		2.01e-213	382	98	391	97.7	25.1
AIII	Bacteroidota	Bacteroidia	Chitinophagales	Chitinophagaceae	Chitinophaga	3.84e-36	59	14	59	100	23.7
AIII	Bacteroidota	Bacteroidia	Chitinophagales	Chitinophagaceae	Ferruginibacter	4.15e-12	21	5	22	95.5	22.7
AIII	Bacteroidota	Bacteroidia	Chitinophagales	Chitinophagaceae	Flavihumibacter	3.96e-06	9	2	9	100	22.2
AIII	Bacteroidota	Bacteroidia	Chitinophagales	Chitinophagaceae	Flavipsychrobacter	6.13e-29	47	11	47	100	23.4
AIII	Bacteroidota	Bacteroidia	Chitinophagales	Chitinophagaceae	JJ008	9.91e-10	15	3	15	100	20
AIII	Bacteroidota	Bacteroidia	Chitinophagales	Chitinophagaceae	Puia	4.53e-08	14	3	15	93.3	20
AIII	Bacteroidota	Bacteroidia	Chitinophagales	Chitinophagaceae	Sediminibacterium	1.8e-35	63	16	65	96.9	24.6
AIII	Bacteroidota	Bacteroidia	Chitinophagales	Saprospiraceae		5.01e-35	73	20	81	90.1	24.7
AIII	Bacteroidota	Bacteroidia	Chitinophagales	Saprospiraceae	Lewinella_A	3.95e-09	14	3	14	100	21.4
AIII	Bacteroidota	Bacteroidia	Chitinophagales	Saprospiraceae	M3007	3.96e-06	9	2	9	100	22.2
AIII	Bacteroidota	Bacteroidia	Cytophagales			1e-209	452	125	501	90.2	25
AIII	Bacteroidota	Bacteroidia	Cytophagales	Cyclobacteriaceae		1.09e-72	150	41	164	91.5	25
AIII	Bacteroidota	Bacteroidia	Cytophagales	Cyclobacteriaceae	Algoriphagus	1.55e-23	38	9	38	100	23.7
AIII	Bacteroidota	Bacteroidia	Cytophagales	Cyclobacteriaceae	Cyclobacterium	9.94e-07	10	2	10	100	20
AIII	Bacteroidota	Bacteroidia	Cytophagales	Cyclobacteriaceae	ELB16-189	3.23e-09	16	4	17	94.1	23.5
AIII	Bacteroidota	Bacteroidia	Cytophagales	Flammeovirgaceae		6.26e-08	12	3	12	100	25
AIII	Bacteroidota	Bacteroidia	Cytophagales	Flammeovirgaceae	Flammeovirga	3.96e-06	9	2	9	100	22.2
AIII	Bacteroidota	Bacteroidia	Cytophagales	Hymenobacteraceae		5.86e-74	122	30	122	100	24.6
AIII	Bacteroidota	Bacteroidia	Cytophagales	Hymenobacteraceae	Hymenobacter	2.41e-40	66	16	66	100	24.2
AIII	Bacteroidota	Bacteroidia	Cytophagales	Hymenobacteraceae	Pontibacter	9.85e-16	25	6	25	100	24
AIII	Bacteroidota	Bacteroidia	Cytophagales	Hymenobacteraceae	Rufibacter	9.94e-07	10	2	10	100	20
AIII	Bacteroidota	Bacteroidia	Cytophagales	Marinoscillaceae		1.69e-07	13	3	14	92.9	21.4
AIII	Bacteroidota	Bacteroidia	Cytophagales	Marinoscillaceae	MED-G16	8.44e-06	10	2	11	90.9	18.2
AIII	Bacteroidota	Bacteroidia	Cytophagales	Spirosomaceae		5.84e-77	127	31	127	100	24.4
AIII	Bacteroidota	Bacteroidia	Cytophagales	Spirosomaceae	Aquirufa	2.5e-07	11	2	11	100	18.2
AIII	Bacteroidota	Bacteroidia	Cytophagales	Spirosomaceae	Dyadobacter	3.92e-15	24	6	24	100	25
AIII	Bacteroidota	Bacteroidia	Cytophagales	Spirosomaceae	Larkinella	3.96e-06	9	2	9	100	22.2
AIII	Bacteroidota	Bacteroidia	Cytophagales	Spirosomaceae	Spirosoma	1.56e-17	28	7	28	100	25
AIII	Bacteroidota	Bacteroidia	Flavobacteriales			0	1470	463	1847	79.6	25.1
AIII	Bacteroidota	Bacteroidia	Flavobacteriales	Crocinitomicaceae		1.94e-31	65	18	72	90.3	25
AIII	Bacteroidota	Bacteroidia	Flavobacteriales	Crocinitomicaceae	UBA952	1.09e-12	22	5	23	95.7	21.7
AIII	Bacteroidota	Bacteroidia	Flavobacteriales	Flavobacteriaceae		0	1037	313	1247	83.2	25.1
AIII	Bacteroidota	Bacteroidia	Flavobacteriales	Flavobacteriaceae	Aequorivita	2.49e-10	16	4	16	100	25
AIII	Bacteroidota	Bacteroidia	Flavobacteriales	Flavobacteriaceae	Aquimarina	3.89e-10	23	7	28	82.1	25
AIII	Bacteroidota	Bacteroidia	Flavobacteriales	Flavobacteriaceae	Arenibacter	9.91e-10	15	3	15	100	20
AIII	Bacteroidota	Bacteroidia	Flavobacteriales	Flavobacteriaceae	Cellulophaga	3.96e-06	9	2	9	100	22.2
AIII	Bacteroidota	Bacteroidia	Flavobacteriales	Flavobacteriaceae	Flavobacterium	2.46e-88	250	80	319	78.4	25.1
AIII	Bacteroidota	Bacteroidia	Flavobacteriales	Flavobacteriaceae	Gillisia	3.96e-06	9	2	9	100	22.2
AIII	Bacteroidota	Bacteroidia	Flavobacteriales	Flavobacteriaceae	Gramella	1.57e-08	13	3	13	100	23.1
AIII	Bacteroidota	Bacteroidia	Flavobacteriales	Flavobacteriaceae	Leeuwenhoekiella	6.26e-08	12	3	12	100	25
AIII	Bacteroidota	Bacteroidia	Flavobacteriales	Flavobacteriaceae	Lutibacter	1.07e-07	16	4	19	84.2	21.1
AIII	Bacteroidota	Bacteroidia	Flavobacteriales	Flavobacteriaceae	MED-G11	2.47e-16	26	6	26	100	23.1
AIII	Bacteroidota	Bacteroidia	Flavobacteriales	Flavobacteriaceae	MED-G13	3.7e-06	16	5	22	72.7	22.7
AIII	Bacteroidota	Bacteroidia	Flavobacteriales	Flavobacteriaceae	MED-G14	1.41e-12	25	7	28	89.3	25
AIII	Bacteroidota	Bacteroidia	Flavobacteriales	Flavobacteriaceae	MS024-2A	2.68e-09	19	5	22	86.4	22.7
AIII	Bacteroidota	Bacteroidia	Flavobacteriales	Flavobacteriaceae	Maribacter	2.48e-13	21	5	21	100	23.8
AIII	Bacteroidota	Bacteroidia	Flavobacteriales	Flavobacteriaceae	Muricauda	7.12e-20	38	10	41	92.7	24.4
AIII	Bacteroidota	Bacteroidia	Flavobacteriales	Flavobacteriaceae	Nonlabens	6.25e-11	17	4	17	100	23.5
AIII	Bacteroidota	Bacteroidia	Flavobacteriales	Flavobacteriaceae	Polaribacter	3.73e-19	35	9	37	94.6	24.3
AIII	Bacteroidota	Bacteroidia	Flavobacteriales	Flavobacteriaceae	Psychroflexus	3.23e-09	16	4	17	94.1	23.5
AIII	Bacteroidota	Bacteroidia	Flavobacteriales	Flavobacteriaceae	Salegentibacter	2.5e-07	11	2	11	100	18.2
AIII	Bacteroidota	Bacteroidia	Flavobacteriales	Flavobacteriaceae	Tenacibaculum	1.3e-07	20	6	27	74.1	22.2
AIII	Bacteroidota	Bacteroidia	Flavobacteriales	Flavobacteriaceae	Winogradskyella	9.88e-17	38	11	45	84.4	24.4
AIII	Bacteroidota	Bacteroidia	Flavobacteriales	PHOS-HE28		3.96e-06	9	2	9	100	22.2
AIII	Bacteroidota	Bacteroidia	Flavobacteriales	PHOS-HE28	PHOS-HE28	3.96e-06	9	2	9	100	22.2
AIII	Bacteroidota	Bacteroidia	Flavobacteriales	Schleiferiaceae		5.19e-21	40	10	43	93	23.3
AIII	Bacteroidota	Bacteroidia	Flavobacteriales	Schleiferiaceae	UBA10364	1.21e-08	15	4	16	93.8	25
AIII	Bacteroidota	Bacteroidia	Flavobacteriales	UA16		9.5e-15	33	9	39	84.6	23.1
AIII	Bacteroidota	Bacteroidia	Flavobacteriales	UA16	UA16	9.94e-07	10	2	10	100	20
AIII	Bacteroidota	Bacteroidia	Flavobacteriales	Vicingaceae		1.21e-06	14	4	17	82.4	23.5
AIII	Bacteroidota	Bacteroidia	Flavobacteriales	Weeksellaceae		3.81e-99	221	62	250	88.4	24.8
AIII	Bacteroidota	Bacteroidia	Flavobacteriales	Weeksellaceae	Chryseobacterium	3.66e-84	139	34	139	100	24.5
AIII	Bacteroidota	Bacteroidia	Flavobacteriales	Weeksellaceae	Epilithonimonas	1.58e-11	20	5	21	95.2	23.8
AIII	Bacteroidota	Bacteroidia	Flavobacteriales	Weeksellaceae	Kaistella	6.21e-17	27	6	27	100	22.2
AIII	Bacteroidota	Bacteroidia	NS11-12g			4.35e-09	31	11	47	66	23.4
AIII	Bacteroidota	Bacteroidia	NS11-12g	UKL13-3		1.69e-07	13	3	14	92.9	21.4
AIII	Bacteroidota	Bacteroidia	Sphingobacteriales			2.34e-152	299	79	318	94	24.8
AIII	Bacteroidota	Bacteroidia	Sphingobacteriales	Sphingobacteriaceae		3.83e-155	298	78	314	94.9	24.8
AIII	Bacteroidota	Bacteroidia	Sphingobacteriales	Sphingobacteriaceae	Mucilaginibacter	6.56e-46	83	21	86	96.5	24.4
AIII	Bacteroidota	Bacteroidia	Sphingobacteriales	Sphingobacteriaceae	Pedobacter	1.97e-61	107	27	109	98.2	24.8
AIII	Bacteroidota	Bacteroidia	Sphingobacteriales	Sphingobacteriaceae	Sphingobacterium	3.83e-39	64	16	64	100	25
AIII	Bacteroidota	Ignavibacteria				1.61e-28	64	18	74	86.5	24.3
AIII	Bacteroidota	Ignavibacteria	Ignavibacteriales			1.58e-19	47	14	57	82.5	24.6
AIII	Bacteroidota	Ignavibacteria	Ignavibacteriales	Ignavibacteriaceae		9.24e-13	28	8	33	84.8	24.2
AIII	Bacteroidota	Ignavibacteria	Ignavibacteriales	Melioribacteraceae		1.36e-07	18	5	23	78.3	21.7
AIII	Bacteroidota	Ignavibacteria	SJA-28			3.95e-09	14	3	14	100	21.4
AIII	Bacteroidota	Ignavibacteria	SJA-28	B-1AR		9.94e-07	10	2	10	100	20
AIII	Bacteroidota	Kapabacteria				8.4e-10	31	11	45	68.9	24.4
AIII	Bacteroidota	Kapabacteria	Kapabacteriales			3.14e-09	28	10	40	70	25
AIII	Bacteroidota	Rhodothermia				8.17e-66	131	35	141	92.9	24.8
AIII	Bacteroidota	Rhodothermia	Balneolales			1.73e-39	81	22	89	91	24.7
AIII	Bacteroidota	Rhodothermia	Balneolales	Balneolaceae		1.74e-34	59	15	60	98.3	25
AIII	Bacteroidota	Rhodothermia	Balneolales	Balneolaceae	UBA2664	1.57e-08	13	3	13	100	23.1
AIII	Bacteroidota	Rhodothermia	Rhodothermales			7.31e-28	50	13	52	96.2	25
AIII	Bacteroidota	Rhodothermia	Rhodothermales	Salinibacteraceae		2.7e-12	23	6	25	92	24
AIII	Bacteroidota	UBA10030				1.17e-17	41	12	49	83.7	24.5
AIII	Bacteroidota	UBA10030	UBA10030			1.59e-13	33	10	41	80.5	24.4
AIII	Bacteroidota	UBA10030	UBA10030	UBA6906		6.26e-07	12	3	13	92.3	23.1
AIII	Bacteroidota	UBA10030	UBA10030	UBA8401		3.96e-06	9	2	9	100	22.2
AIII	Caldatribacteriota	Caldatribacteriia				2.31e-06	11	3	12	91.7	25
AIII	Caldatribacteriota	Caldatribacteriia	Caldatribacteriales			2.31e-06	11	3	12	91.7	25
AIII	Chloroflexota	Anaerolineae	B4-G1			4.11e-07	16	5	20	80	25
AIII	Chloroflexota	Anaerolineae	SBR1031			3.23e-06	26	11	45	57.8	24.4
AIII	Chloroflexota	Anaerolineae	SBR1031	A4b	UBA6055	9.94e-07	10	2	10	100	20
AIII	Chloroflexota	Anaerolineae	Thermoflexales			3.96e-06	9	2	9	100	22.2
AIII	Chloroflexota	Chloroflexia				5.09e-24	68	22	89	76.4	24.7
AIII	Chloroflexota	Chloroflexia	Chloroflexales			2.92e-17	39	11	46	84.8	23.9
AIII	Chloroflexota	Chloroflexia	Chloroflexales	Chloroflexaceae		3.87e-07	19	6	26	73.1	23.1
AIII	Chloroflexota	Chloroflexia	Chloroflexales	Roseiflexaceae		1.57e-08	13	3	13	100	23.1
AIII	Chloroflexota	Chloroflexia	Thermomicrobiales			1.53e-10	26	8	33	78.8	24.2
AIII	Chloroflexota	Chloroflexia	Thermomicrobiales	UBA6265		1.21e-06	14	4	17	82.4	23.5
AIII	Chloroflexota	Ellin6529	P2-11E			9.24e-09	18	5	21	85.7	23.8
AIII	Chloroflexota	Ellin6529	P2-11E	P2-11E		3.16e-08	17	5	20	85	25
AIII	Chloroflexota	Ellin6529	P2-11E	P2-11E	3-1-20CM-2-70-9	6.26e-07	12	3	13	92.3	23.1
AIII	Chloroflexota	Ktedonobacteria				1.34e-08	20	6	25	80	24
AIII	Chloroflexota	Ktedonobacteria	Ktedonobacterales			1.34e-08	20	6	25	80	24
AIII	Chloroflexota	Ktedonobacteria	Ktedonobacterales	Ktedonobacteraceae		4.29e-08	19	6	24	79.2	25
AIII	Cyanobacteria					4.19e-21	407	267	1067	38.1	25
AIII	Cyanobacteria	Cyanobacteriia				1.25e-34	402	230	920	43.7	25
AIII	Cyanobacteria	Cyanobacteriia	Cyanobacteriales			1.46e-146	287	76	305	94.1	24.9
AIII	Cyanobacteria	Cyanobacteriia	Cyanobacteriales	Chroococcidiopsidaceae		2.5e-07	11	2	11	100	18.2
AIII	Cyanobacteria	Cyanobacteriia	Cyanobacteriales	Coleofasciculaceae		3.95e-09	14	3	14	100	21.4
AIII	Cyanobacteria	Cyanobacteriia	Cyanobacteriales	Cyanobacteriaceae		2.78e-07	14	4	16	87.5	25
AIII	Cyanobacteria	Cyanobacteriia	Cyanobacteriales	Microcoleaceae		3.89e-24	39	9	39	100	23.1
AIII	Cyanobacteria	Cyanobacteriia	Cyanobacteriales	Microcoleaceae	Microcoleus	3.95e-09	14	3	14	100	21.4
AIII	Cyanobacteria	Cyanobacteriia	Cyanobacteriales	Microcoleaceae	Planktothrix	3.96e-06	9	2	9	100	22.2
AIII	Cyanobacteria	Cyanobacteriia	Cyanobacteriales	Microcystaceae		4.24e-15	31	8	35	88.6	22.9
AIII	Cyanobacteria	Cyanobacteriia	Cyanobacteriales	Microcystaceae	Microcystis	1.57e-08	13	3	13	100	23.1
AIII	Cyanobacteria	Cyanobacteriia	Cyanobacteriales	Nostocaceae		1.52e-68	119	30	121	98.3	24.8
AIII	Cyanobacteria	Cyanobacteriia	Cyanobacteriales	Nostocaceae	Aulosira	3.96e-06	9	2	9	100	22.2
AIII	Cyanobacteria	Cyanobacteriia	Cyanobacteriales	Nostocaceae	Dolichospermum	2.5e-07	11	2	11	100	18.2
AIII	Cyanobacteria	Cyanobacteriia	Cyanobacteriales	Nostocaceae	Nostoc	9.88e-13	20	5	20	100	25
AIII	Cyanobacteria	Cyanobacteriia	Cyanobacteriales	Xenococcaceae		9.94e-07	10	2	10	100	20
AIII	Cyanobacteria	Cyanobacteriia	Elainellales			2.49e-10	16	4	16	100	25
AIII	Cyanobacteria	Cyanobacteriia	Elainellales	Elainellaceae		2.49e-10	16	4	16	100	25
AIII	Cyanobacteria	Cyanobacteriia	Leptolyngbyales			2.78e-07	14	4	16	87.5	25
AIII	Cyanobacteria	Cyanobacteriia	Leptolyngbyales	Leptolyngbyaceae		2.78e-07	14	4	16	87.5	25
AIII	Cyanobacteria	Cyanobacteriia	Phormidesmiales			2.3e-17	30	7	31	96.8	22.6
AIII	Cyanobacteria	Cyanobacteriia	Phormidesmiales	Phormidesmiaceae		2.3e-17	30	7	31	96.8	22.6
AIII	Cyanobacteria	Cyanobacteriia	Phormidesmiales	Phormidesmiaceae	Nodosilinea	8.44e-06	10	2	11	90.9	18.2
AIII	Cyanobacteria	Cyanobacteriia	Pseudanabaenales			4.15e-12	21	5	22	95.5	22.7
AIII	Cyanobacteria	Cyanobacteriia	Pseudanabaenales	Pseudanabaenaceae		4.15e-12	21	5	22	95.5	22.7
AIII	Cyanobacteria	Cyanobacteriia	Pseudanabaenales	Pseudanabaenaceae	Pseudanabaena	3.95e-09	14	3	14	100	21.4
AIII	Desulfobacterota_B					1.99e-07	27	10	43	62.8	23.3
AIII	Desulfobacterota_B	Binatia				1.99e-07	27	10	43	62.8	23.3
AIII	Dormibacterota					1.68e-07	43	20	83	51.8	24.1
AIII	Dormibacterota	Dormibacteria				1.68e-07	43	20	83	51.8	24.1
AIII	Dormibacterota	Dormibacteria	Dormibacterales			7.12e-20	38	10	41	92.7	24.4
AIII	Dormibacterota	Dormibacteria	Dormibacterales	Dormibacteraceae		7.12e-20	38	10	41	92.7	24.4
AIII	Dormibacterota	Dormibacteria	Dormibacterales	Dormibacteraceae	40CM-4-65-16	6.25e-11	17	4	17	100	23.5
AIII	Firmicutes	Bacilli	Erysipelotrichales			2.18e-22	104	43	173	60.1	24.9
AIII	Firmicutes	Bacilli	Erysipelotrichales	Erysipelatoclostridiaceae		3.97e-12	28	8	34	82.4	23.5
AIII	Firmicutes	Bacilli	Erysipelotrichales	Erysipelotrichaceae		1.04e-13	76	34	139	54.7	24.5
AIII	Firmicutes	Bacilli	Erysipelotrichales	Erysipelotrichaceae	Bulleidia	1.51e-09	25	8	33	75.8	24.2
AIII	Firmicutes	Bacilli	Lactobacillales	Enterococcaceae		6.71e-08	43	20	81	53.1	24.7
AIII	Fusobacteriota	Fusobacteriia	Fusobacteriales	Fusobacteriaceae	Fusobacterium_A	2.31e-06	11	3	12	91.7	25
AIII	Gemmatimonadota					3.48e-64	156	46	185	84.3	24.9
AIII	Gemmatimonadota	Gemmatimonadetes				7.26e-65	156	46	184	84.8	25
AIII	Gemmatimonadota	Gemmatimonadetes	Gemmatimonadales			1.81e-40	93	27	108	86.1	25
AIII	Gemmatimonadota	Gemmatimonadetes	Gemmatimonadales	GWC2-71-9		5.24e-21	46	13	53	86.8	24.5
AIII	Gemmatimonadota	Gemmatimonadetes	Gemmatimonadales	GWC2-71-9	20CM-2-65-7	9.94e-07	10	2	10	100	20
AIII	Gemmatimonadota	Gemmatimonadetes	Gemmatimonadales	GWC2-71-9	AG41	3.96e-06	9	2	9	100	22.2
AIII	Gemmatimonadota	Gemmatimonadetes	Gemmatimonadales	Gemmatimonadaceae		7.83e-21	47	13	55	85.5	23.6
AIII	Gemmatimonadota	Gemmatimonadetes	Longimicrobiales			7.67e-22	55	17	68	80.9	25
AIII	Gemmatimonadota	Gemmatimonadetes	Longimicrobiales	UBA6960		1.44e-20	49	14	59	83.1	23.7
AIII	Latescibacterota					5.94e-07	22	8	33	66.7	24.2
AIII	Marinisomatota					2.32e-13	80	37	151	53	24.5
AIII	Marinisomatota	Marinisomatia				3.85e-14	74	33	132	56.1	25
AIII	Marinisomatota	Marinisomatia	Marinisomatales			1.05e-19	68	24	99	68.7	24.2
AIII	Marinisomatota	Marinisomatia	Marinisomatales	TCS55		3.97e-12	28	8	34	82.4	23.5
AIII	Methylomirabilota					1.7e-18	40	11	46	87	23.9
AIII	Methylomirabilota	Methylomirabilia				1.7e-18	40	11	46	87	23.9
AIII	Methylomirabilota	Methylomirabilia	Methylomirabilales			8.44e-06	10	2	11	90.9	18.2
AIII	Methylomirabilota	Methylomirabilia	Rokubacteriales			1.5e-14	30	8	34	88.2	23.5
AIII	Methylomirabilota	Methylomirabilia	Rokubacteriales	GWA2-73-35		2.33e-15	30	8	33	90.9	24.2
AIII	Methylomirabilota	Methylomirabilia	Rokubacteriales	GWA2-73-35	AR31	3.96e-06	9	2	9	100	22.2
AIII	Myxococcota					3.07e-27	169	79	315	53.7	25.1
AIII	Myxococcota	Myxococcia				4.73e-30	64	18	72	88.9	25
AIII	Myxococcota	Myxococcia	Myxococcales			5.93e-29	62	17	70	88.6	24.3
AIII	Myxococcota	Myxococcia	Myxococcales	Anaeromyxobacteraceae		3.96e-06	9	2	9	100	22.2
AIII	Myxococcota	Myxococcia	Myxococcales	Myxococcaceae		3.99e-20	43	12	49	87.8	24.5
AIII	Myxococcota	Myxococcia	Myxococcales	Myxococcaceae	Corallococcus	1.57e-08	13	3	13	100	23.1
AIII	Myxococcota	Myxococcia	Myxococcales	Myxococcaceae	Myxococcus	2.49e-10	16	4	16	100	25
AIII	Myxococcota	Polyangia				7.03e-12	61	27	109	56	24.8
AIII	Myxococcota	Polyangia	Haliangiales			2.31e-06	11	3	12	91.7	25
AIII	Myxococcota	Polyangia	Haliangiales	Haliangiaceae		3.96e-06	9	2	9	100	22.2
AIII	Myxococcota	Polyangia	Nannocystales			8.44e-06	10	2	11	90.9	18.2
AIII	Myxococcota	Polyangia	Nannocystales	Nannocystaceae		8.44e-06	10	2	11	90.9	18.2
AIII	Myxococcota	Polyangia	Polyangiales			1.12e-07	34	14	59	57.6	23.7
AIII	Myxococcota	Polyangia	Polyangiales	Polyangiaceae		5.57e-08	26	9	39	66.7	23.1
AIII	Nitrospirota					5.53e-12	97	51	205	47.3	24.9
AIII	Nitrospirota	Nitrospiria				5.38e-28	90	31	125	72	24.8
AIII	Nitrospirota	Nitrospiria	Nitrospirales			3.08e-31	88	28	114	77.2	24.6
AIII	Nitrospirota	Nitrospiria	Nitrospirales	Nitrospiraceae		1.4e-35	77	21	87	88.5	24.1
AIII	Nitrospirota	Nitrospiria	Nitrospirales	Nitrospiraceae	Nitrospira_A	3.95e-09	14	3	14	100	21.4
AIII	Nitrospirota	Nitrospiria	Nitrospirales	Nitrospiraceae	Nitrospira_F	3.05e-14	28	7	31	90.3	22.6
AIII	Nitrospirota	Nitrospiria	Nitrospirales	Nitrospiraceae	Palsa-1315	4.03e-06	15	5	20	75	25
AIII	Planctomycetota					1.19e-75	425	187	748	56.8	25
AIII	Planctomycetota	Phycisphaerae				5.37e-18	129	64	257	50.2	24.9
AIII	Planctomycetota	Phycisphaerae	Phycisphaerales			1.89e-36	108	35	143	75.5	24.5
AIII	Planctomycetota	Phycisphaerae	Phycisphaerales	SM1A02		2.7e-44	108	32	129	83.7	24.8
AIII	Planctomycetota	Phycisphaerae	Phycisphaerales	SM1A02	F1-60-MAGs104	2.5e-07	11	2	11	100	18.2
AIII	Planctomycetota	Phycisphaerae	Phycisphaerales	SM1A02	SYAC01	8.44e-06	10	2	11	90.9	18.2
AIII	Planctomycetota	Planctomycetes				1.01e-40	201	84	338	59.5	24.9
AIII	Planctomycetota	Planctomycetes	Gemmatales			6.7e-08	25	9	37	67.6	24.3
AIII	Planctomycetota	Planctomycetes	Gemmatales	Gemmataceae		4.32e-09	25	8	34	73.5	23.5
AIII	Planctomycetota	Planctomycetes	Gemmatales	Gemmataceae	Gemmata	3.96e-06	9	2	9	100	22.2
AIII	Planctomycetota	Planctomycetes	Isosphaerales			2.49e-10	16	4	16	100	25
AIII	Planctomycetota	Planctomycetes	Isosphaerales	Isosphaeraceae		2.49e-10	16	4	16	100	25
AIII	Planctomycetota	Planctomycetes	Pirellulales			1.39e-14	106	53	214	49.5	24.8
AIII	Planctomycetota	Planctomycetes	Pirellulales	Pirellulaceae		9e-31	86	27	111	77.5	24.3
AIII	Planctomycetota	Planctomycetes	Pirellulales	Pirellulaceae	Rubripirellula	2.31e-06	11	3	12	91.7	25
AIII	Planctomycetota	Planctomycetes	Planctomycetales			1.04e-19	54	17	70	77.1	24.3
AIII	Planctomycetota	Planctomycetes	Planctomycetales	Planctomycetaceae		2.85e-19	51	16	65	78.5	24.6
AIII	Planctomycetota	Planctomycetes	Planctomycetales	Planctomycetaceae	Gimesia	3.96e-06	9	2	9	100	22.2
AIII	Planctomycetota	UBA1135				9.91e-26	50	13	54	92.6	24.1
AIII	Planctomycetota	UBA1135	UBA1135			1.17e-22	39	10	40	97.5	25
AIII	Planctomycetota	UBA1135	UBA1135	GCA-002686595		3.91e-18	29	7	29	100	24.1
AIII	Planctomycetota	UBA1135	UBA1135	UBA1135		8.44e-06	10	2	11	90.9	18.2
AIII	Planctomycetota	UBA8108				1.07e-07	16	4	19	84.2	21.1
AIII	Planctomycetota	UBA8108	UBA1146			6.26e-08	12	3	12	100	25
AIII	Planctomycetota	UBA8108	UBA1146	UBA1146		6.26e-08	12	3	12	100	25
AIII	Proteobacteria					2.56e-30	4223	3619	14419	29.3	25.1
AIII	Proteobacteria	Alphaproteobacteria	Azospirillales			7.9e-07	31	13	55	56.4	23.6
AIII	Proteobacteria	Alphaproteobacteria	Azospirillales	Azospirillaceae		7.9e-07	31	13	55	56.4	23.6
AIII	Proteobacteria	Alphaproteobacteria	Caulobacterales			1.13e-153	314	85	340	92.4	25
AIII	Proteobacteria	Alphaproteobacteria	Caulobacterales	Caulobacteraceae		1.35e-83	176	48	194	90.7	24.7
AIII	Proteobacteria	Alphaproteobacteria	Caulobacterales	Caulobacteraceae	Asticcacaulis	6.26e-07	12	3	13	92.3	23.1
AIII	Proteobacteria	Alphaproteobacteria	Caulobacterales	Caulobacteraceae	Brevundimonas	1.3e-41	71	18	72	98.6	25
AIII	Proteobacteria	Alphaproteobacteria	Caulobacterales	Caulobacteraceae	Caulobacter	2.22e-27	47	12	48	97.9	25
AIII	Proteobacteria	Alphaproteobacteria	Caulobacterales	Caulobacteraceae	Phenylobacterium	4.85e-10	27	9	36	75	25
AIII	Proteobacteria	Alphaproteobacteria	Caulobacterales	Hyphomonadaceae		2.11e-42	77	20	80	96.2	25
AIII	Proteobacteria	Alphaproteobacteria	Caulobacterales	Hyphomonadaceae	Henriciella	1.69e-07	13	3	14	92.9	21.4
AIII	Proteobacteria	Alphaproteobacteria	Caulobacterales	Hyphomonadaceae	Hyphomonas	1.09e-12	22	5	23	95.7	21.7
AIII	Proteobacteria	Alphaproteobacteria	Caulobacterales	Hyphomonadaceae	Terricaulis	9.91e-10	15	3	15	100	20
AIII	Proteobacteria	Alphaproteobacteria	Caulobacterales	Maricaulaceae		1.56e-19	39	10	43	90.7	23.3
AIII	Proteobacteria	Alphaproteobacteria	Caulobacterales	Parvularculaceae		1.09e-12	22	5	23	95.7	21.7
AIII	Proteobacteria	Alphaproteobacteria	Rhizobiales	Beijerinckiaceae		3.06e-09	106	63	252	42.1	25
AIII	Proteobacteria	Alphaproteobacteria	Rhizobiales	Beijerinckiaceae	Bosea	3.88e-27	44	11	44	100	25
AIII	Proteobacteria	Alphaproteobacteria	Rhizobiales	Beijerinckiaceae	Methylocystis	3.88e-08	18	5	22	81.8	22.7
AIII	Proteobacteria	Alphaproteobacteria	Rhizobiales	Beijerinckiaceae	Microvirga	9.31e-06	16	5	23	69.6	21.7
AIII	Proteobacteria	Alphaproteobacteria	Rhizobiales	Rhizobiaceae	Agrobacterium	1.37e-08	23	7	31	74.2	22.6
AIII	Proteobacteria	Alphaproteobacteria	Rhizobiales	Rhizobiaceae	Martelella	8.44e-06	10	2	11	90.9	18.2
AIII	Proteobacteria	Alphaproteobacteria	Rhizobiales_A	Rhizobiaceae_A	Ochrobactrum	6.26e-08	12	3	12	100	25
AIII	Proteobacteria	Alphaproteobacteria	Sphingomonadales			2.93e-171	574	199	793	72.4	25.1
AIII	Proteobacteria	Alphaproteobacteria	Sphingomonadales	Kordiimonadaceae		8.44e-06	10	2	11	90.9	18.2
AIII	Proteobacteria	Alphaproteobacteria	Sphingomonadales	Sphingomonadaceae		7.94e-167	554	191	762	72.7	25.1
AIII	Proteobacteria	Alphaproteobacteria	Sphingomonadales	Sphingomonadaceae	Allosphingosinicella	9.91e-10	15	3	15	100	20
AIII	Proteobacteria	Alphaproteobacteria	Sphingomonadales	Sphingomonadaceae	Erythrobacter	9.73e-28	45	11	45	100	24.4
AIII	Proteobacteria	Alphaproteobacteria	Sphingomonadales	Sphingomonadaceae	Erythrobacter_A	6.23e-14	22	5	22	100	22.7
AIII	Proteobacteria	Alphaproteobacteria	Sphingomonadales	Sphingomonadaceae	Parasphingorhabdus	1.69e-07	13	3	14	92.9	21.4
AIII	Proteobacteria	Alphaproteobacteria	Sphingomonadales	Sphingomonadaceae	Rhizorhabdus	1.57e-08	13	3	13	100	23.1
AIII	Proteobacteria	Alphaproteobacteria	Sphingomonadales	Sphingomonadaceae	Sphingomicrobium	2.79e-16	30	8	32	93.8	25
AIII	Proteobacteria	Alphaproteobacteria	Sphingomonadales	Sphingomonadaceae	Sphingomonas	3.44e-88	172	45	183	94	24.6
AIII	Proteobacteria	Alphaproteobacteria	Sphingomonadales	Sphingomonadaceae	Sphingopyxis	4.37e-07	29	12	49	59.2	24.5
AIII	Proteobacteria	Gammaproteobacteria				9.73e-69	2709	2007	7998	33.9	25.1
AIII	Proteobacteria	Gammaproteobacteria	Burkholderiales			2.58e-14	793	625	2491	31.8	25.1
AIII	Proteobacteria	Gammaproteobacteria	Burkholderiales	Burkholderiaceae		3.52e-42	672	418	1668	40.3	25.1
AIII	Proteobacteria	Gammaproteobacteria	Burkholderiales	Burkholderiaceae	Achromobacter	9.76e-25	40	10	40	100	25
AIII	Proteobacteria	Gammaproteobacteria	Burkholderiales	Burkholderiaceae	Acidovorax_A	6.26e-07	12	3	13	92.3	23.1
AIII	Proteobacteria	Gammaproteobacteria	Burkholderiales	Burkholderiaceae	Bordetella	3.96e-06	9	2	9	100	22.2
AIII	Proteobacteria	Gammaproteobacteria	Burkholderiales	Burkholderiaceae	Bordetella_C	2.5e-07	11	2	11	100	18.2
AIII	Proteobacteria	Gammaproteobacteria	Burkholderiales	Burkholderiaceae	Burkholderia	6.56e-26	55	15	62	88.7	24.2
AIII	Proteobacteria	Gammaproteobacteria	Burkholderiales	Burkholderiaceae	Caballeronia	5.61e-14	35	11	44	79.5	25
AIII	Proteobacteria	Gammaproteobacteria	Burkholderiales	Burkholderiaceae	Collimonas	8.44e-06	10	2	11	90.9	18.2
AIII	Proteobacteria	Gammaproteobacteria	Burkholderiales	Burkholderiaceae	Cupriavidus	3.88e-27	44	11	44	100	25
AIII	Proteobacteria	Gammaproteobacteria	Burkholderiales	Burkholderiaceae	Herbaspirillum	4.15e-12	21	5	22	95.5	22.7
AIII	Proteobacteria	Gammaproteobacteria	Burkholderiales	Burkholderiaceae	Massilia	5.47e-15	37	11	46	80.4	23.9
AIII	Proteobacteria	Gammaproteobacteria	Burkholderiales	Burkholderiaceae	Pandoraea	3.94e-13	26	7	29	89.7	24.1
AIII	Proteobacteria	Gammaproteobacteria	Burkholderiales	Burkholderiaceae	Paraburkholderia	9.34e-30	88	29	117	75.2	24.8
AIII	Proteobacteria	Gammaproteobacteria	Burkholderiales	Burkholderiaceae	Ralstonia	2.49e-10	16	4	16	100	25
AIII	Proteobacteria	Gammaproteobacteria	Burkholderiales	Burkholderiaceae	Variovorax	8.19e-25	53	15	60	88.3	25
AIII	Proteobacteria	Gammaproteobacteria	Burkholderiales	Nitrosomonadaceae		8.41e-15	50	18	73	68.5	24.7
AIII	Proteobacteria	Gammaproteobacteria	Burkholderiales	Nitrosomonadaceae	Nitrosomonas	5.62e-12	32	10	42	76.2	23.8
AIII	Proteobacteria	Gammaproteobacteria	Burkholderiales	Nitrosomonadaceae	Nitrosospira	3.88e-08	18	5	22	81.8	22.7
AIII	Proteobacteria	Gammaproteobacteria	Enterobacterales			3.67e-193	1005	427	1701	59.1	25.1
AIII	Proteobacteria	Gammaproteobacteria	Enterobacterales	Alteromonadaceae		2.68e-107	276	84	335	82.4	25.1
AIII	Proteobacteria	Gammaproteobacteria	Enterobacterales	Alteromonadaceae	Aliidiomarina	3.95e-09	14	3	14	100	21.4
AIII	Proteobacteria	Gammaproteobacteria	Enterobacterales	Alteromonadaceae	Cognaticolwellia	3.95e-09	14	3	14	100	21.4
AIII	Proteobacteria	Gammaproteobacteria	Enterobacterales	Alteromonadaceae	Idiomarina	1.21e-08	15	4	16	93.8	25
AIII	Proteobacteria	Gammaproteobacteria	Enterobacterales	Alteromonadaceae	Pararheinheimera	2.5e-07	11	2	11	100	18.2
AIII	Proteobacteria	Gammaproteobacteria	Enterobacterales	Alteromonadaceae	Pseudidiomarina	1.09e-12	22	5	23	95.7	21.7
AIII	Proteobacteria	Gammaproteobacteria	Enterobacterales	Alteromonadaceae	Pseudoalteromonas	1.15e-47	86	22	89	96.6	24.7
AIII	Proteobacteria	Gammaproteobacteria	Enterobacterales	Alteromonadaceae	Rheinheimera	9.94e-07	10	2	10	100	20
AIII	Proteobacteria	Gammaproteobacteria	Enterobacterales	Enterobacteriaceae		1.28e-81	425	181	724	58.7	25
AIII	Proteobacteria	Gammaproteobacteria	Enterobacterales	Enterobacteriaceae	Buttiauxella	6.26e-08	12	3	12	100	25
AIII	Proteobacteria	Gammaproteobacteria	Enterobacterales	Enterobacteriaceae	Cedecea	9.94e-07	10	2	10	100	20
AIII	Proteobacteria	Gammaproteobacteria	Enterobacterales	Enterobacteriaceae	Citrobacter	3.95e-09	14	3	14	100	21.4
AIII	Proteobacteria	Gammaproteobacteria	Enterobacterales	Enterobacteriaceae	Dickeya	6.26e-08	12	3	12	100	25
AIII	Proteobacteria	Gammaproteobacteria	Enterobacterales	Enterobacteriaceae	Enterobacter	9.79e-22	35	8	35	100	22.9
AIII	Proteobacteria	Gammaproteobacteria	Enterobacterales	Enterobacteriaceae	Erwinia	1.45e-14	27	7	29	93.1	24.1
AIII	Proteobacteria	Gammaproteobacteria	Enterobacterales	Enterobacteriaceae	Escherichia	1.69e-07	13	3	14	92.9	21.4
AIII	Proteobacteria	Gammaproteobacteria	Enterobacterales	Enterobacteriaceae	Kluyvera	3.96e-06	9	2	9	100	22.2
AIII	Proteobacteria	Gammaproteobacteria	Enterobacterales	Enterobacteriaceae	Kosakonia	3.37e-06	12	3	14	85.7	21.4
AIII	Proteobacteria	Gammaproteobacteria	Enterobacterales	Enterobacteriaceae	Pantoea	7.23e-24	45	12	48	93.8	25
AIII	Proteobacteria	Gammaproteobacteria	Enterobacterales	Enterobacteriaceae	Pectobacterium	6.25e-11	17	4	17	100	23.5
AIII	Proteobacteria	Gammaproteobacteria	Enterobacterales	Enterobacteriaceae	Proteus	8.58e-10	17	4	18	94.4	22.2
AIII	Proteobacteria	Gammaproteobacteria	Enterobacterales	Enterobacteriaceae	Rahnella	1.57e-08	13	3	13	100	23.1
AIII	Proteobacteria	Gammaproteobacteria	Enterobacterales	Enterobacteriaceae	Serratia	2.81e-06	18	6	26	69.2	23.1
AIII	Proteobacteria	Gammaproteobacteria	Enterobacterales	Kangiellaceae		4.16e-06	14	4	18	77.8	22.2
AIII	Proteobacteria	Gammaproteobacteria	Enterobacterales	Shewanellaceae		5.6e-37	81	23	92	88	25
AIII	Proteobacteria	Gammaproteobacteria	Enterobacterales	Shewanellaceae	Shewanella	1.4e-34	69	18	75	92	24
AIII	Proteobacteria	Gammaproteobacteria	Enterobacterales	Vibrionaceae		7.78e-60	186	62	250	74.4	24.8
AIII	Proteobacteria	Gammaproteobacteria	Enterobacterales	Vibrionaceae	Enterovibrio	2.78e-07	14	4	16	87.5	25
AIII	Proteobacteria	Gammaproteobacteria	Enterobacterales	Vibrionaceae	Vibrio	2.27e-71	157	44	177	88.7	24.9
AIII	Proteobacteria	Gammaproteobacteria	Francisellales			1.78e-11	23	6	26	88.5	23.1
AIII	Proteobacteria	Gammaproteobacteria	Francisellales	Francisellaceae		1.78e-11	23	6	26	88.5	23.1
AIII	Proteobacteria	Gammaproteobacteria	Francisellales	Francisellaceae	Francisella	2.31e-06	11	3	12	91.7	25
AIII	Proteobacteria	Gammaproteobacteria	Legionellales			8.09e-07	46	23	95	48.4	24.2
AIII	Proteobacteria	Gammaproteobacteria	Legionellales	Legionellaceae		8.09e-07	46	23	95	48.4	24.2
AIII	Proteobacteria	Gammaproteobacteria	Legionellales	Legionellaceae	Legionella	1.49e-07	25	9	38	65.8	23.7
AIII	Proteobacteria	Gammaproteobacteria	Nevskiales	Nevskiaceae		8.53e-07	20	7	29	69	24.1
AIII	Proteobacteria	Gammaproteobacteria	Pseudomonadales	Cellvibrionaceae	Microbulbifer	1.58e-11	20	5	21	95.2	23.8
AIII	Proteobacteria	Gammaproteobacteria	SAR86	TMED112		6.22e-09	17	4	19	89.5	21.1
AIII	Proteobacteria	Gammaproteobacteria	SAR86	TMED112	TMED112	6.22e-09	17	4	19	89.5	21.1
AIII	Proteobacteria	Gammaproteobacteria	Steroidobacterales			2.67e-17	47	15	61	77	24.6
AIII	Proteobacteria	Gammaproteobacteria	Steroidobacterales	Steroidobacteraceae		2.67e-17	47	15	61	77	24.6
AIII	Proteobacteria	Gammaproteobacteria	Xanthomonadales			2.56e-245	466	122	488	95.5	25
AIII	Proteobacteria	Gammaproteobacteria	Xanthomonadales	Rhodanobacteraceae		1.19e-58	113	30	120	94.2	25
AIII	Proteobacteria	Gammaproteobacteria	Xanthomonadales	Rhodanobacteraceae	Dyella	7.45e-14	24	6	25	96	24
AIII	Proteobacteria	Gammaproteobacteria	Xanthomonadales	Rhodanobacteraceae	Luteibacter	6.25e-11	17	4	17	100	23.5
AIII	Proteobacteria	Gammaproteobacteria	Xanthomonadales	Rhodanobacteraceae	Rhodanobacter	9.42e-17	34	9	38	89.5	23.7
AIII	Proteobacteria	Gammaproteobacteria	Xanthomonadales	Wenzhouxiangellaceae		1.45e-14	27	7	29	93.1	24.1
AIII	Proteobacteria	Gammaproteobacteria	Xanthomonadales	Wenzhouxiangellaceae	Wenzhouxiangella	2.7e-12	23	6	25	92	24
AIII	Proteobacteria	Gammaproteobacteria	Xanthomonadales	Xanthomonadaceae		1.59e-165	303	78	313	96.8	24.9
AIII	Proteobacteria	Gammaproteobacteria	Xanthomonadales	Xanthomonadaceae	Arenimonas	1.21e-08	15	4	16	93.8	25
AIII	Proteobacteria	Gammaproteobacteria	Xanthomonadales	Xanthomonadaceae	Luteimonas	6.19e-20	32	8	32	100	25
AIII	Proteobacteria	Gammaproteobacteria	Xanthomonadales	Xanthomonadaceae	Lysobacter	3.88e-27	44	11	44	100	25
AIII	Proteobacteria	Gammaproteobacteria	Xanthomonadales	Xanthomonadaceae	Lysobacter_B	3.96e-06	9	2	9	100	22.2
AIII	Proteobacteria	Gammaproteobacteria	Xanthomonadales	Xanthomonadaceae	Pseudoxanthomonas	2.31e-06	11	3	12	91.7	25
AIII	Proteobacteria	Gammaproteobacteria	Xanthomonadales	Xanthomonadaceae	Pseudoxanthomonas_A	9.85e-16	25	6	25	100	24
AIII	Proteobacteria	Gammaproteobacteria	Xanthomonadales	Xanthomonadaceae	Stenotrophomonas	1.39e-44	76	19	77	98.7	24.7
AIII	Proteobacteria	Gammaproteobacteria	Xanthomonadales	Xanthomonadaceae	Xanthomonas	8.66e-27	46	11	47	97.9	23.4
AIII	SAR324	SAR324	SAR324	NAC60-12	Arctic96AD-7	9.72e-07	13	3	15	86.7	20
AIII	Thermotogota	Thermotogae	Petrotogales	Kosmotogaceae	Mesotoga	9.94e-07	10	2	10	100	20
AIII	Verrucomicrobiota	Verrucomicrobiae	Chthoniobacterales			1.5e-17	74	29	119	62.2	24.4
AIII	Verrucomicrobiota	Verrucomicrobiae	Chthoniobacterales	UBA10450		6.58e-39	73	19	77	94.8	24.7
AIII	Verrucomicrobiota	Verrucomicrobiae	Chthoniobacterales	UBA10450	AV69	6.26e-08	12	3	12	100	25
AIII	Verrucomicrobiota	Verrucomicrobiae	Chthoniobacterales	UBA10450	Udaeobacter	4e-19	33	8	34	97.1	23.5
AIII	Verrucomicrobiota	Verrucomicrobiae	Pedosphaerales			6.3e-11	77	39	156	49.4	25
AIII	Verrucomicrobiota	Verrucomicrobiae	Pedosphaerales	UBA1096		1.57e-08	13	3	13	100	23.1
AIII	Verrucomicrobiota	Verrucomicrobiae	Pedosphaerales	UBA1096	UBA1096	1.57e-08	13	3	13	100	23.1
AIII	Verrucomicrobiota	Verrucomicrobiae	Pedosphaerales	UBA9464		9.85e-16	25	6	25	100	24
AIII	Verrucomicrobiota	Verrucomicrobiae	Verrucomicrobiales	DEV007	EC70	6.26e-07	12	3	13	92.3	23.1
AIII	WOR-3					6.87e-11	36	13	53	67.9	24.5
AIII	WOR-3	WOR-3				4.29e-08	19	6	24	79.2	25
AIII	WOR-3	WOR-3	UBA2258			6.26e-08	12	3	12	100	25
AIV	Acidobacteriota	Blastocatellia				1.2e-33	58	12	67	86.6	17.9
AIV	Acidobacteriota	Blastocatellia	Pyrinomonadales			2.18e-26	45	9	52	86.5	17.3
AIV	Acidobacteriota	Blastocatellia	Pyrinomonadales	Pyrinomonadaceae		2.18e-26	45	9	52	86.5	17.3
AIV	Acidobacteriota	Blastocatellia	Pyrinomonadales	Pyrinomonadaceae	OLB17	1.15e-10	15	2	16	93.8	12.5
AIV	Actinobacteriota					0	3619	1133	6192	58.4	18.3
AIV	Actinobacteriota	Acidimicrobiia				1.65e-26	182	84	460	39.6	18.3
AIV	Actinobacteriota	Acidimicrobiia	Acidimicrobiales			1.82e-15	130	66	362	35.9	18.2
AIV	Actinobacteriota	Acidimicrobiia	Acidimicrobiales	Ilumatobacteraceae		5.31e-34	72	17	95	75.8	17.9
AIV	Actinobacteriota	Acidimicrobiia	Acidimicrobiales	Ilumatobacteraceae	BACL27	1.92e-06	9	1	10	90	10
AIV	Actinobacteriota	Acidimicrobiia	Acidimicrobiales	Ilumatobacteraceae	UBA2093	8.08e-10	15	3	17	88.2	17.6
AIV	Actinobacteriota	Acidimicrobiia	Acidimicrobiales	Ilumatobacteraceae	UBA3006	4.21e-08	10	1	10	100	10
AIV	Actinobacteriota	Acidimicrobiia	Acidimicrobiales	MedAcidi-G1		5.62e-10	22	5	32	68.8	15.6
AIV	Actinobacteriota	Acidimicrobiia	Acidimicrobiales	MedAcidi-G1	UBA9410	2.3e-07	9	1	9	100	11.1
AIV	Actinobacteriota	Acidimicrobiia	Acidimicrobiales	TK06		5.47e-10	19	4	25	76	16
AIV	Actinobacteriota	Acidimicrobiia	Actinomarinales			1.46e-10	27	7	43	62.8	16.3
AIV	Actinobacteriota	Acidimicrobiia	Actinomarinales	Actinomarinaceae		1.46e-10	27	7	43	62.8	16.3
AIV	Actinobacteriota	Acidimicrobiia	Actinomarinales	Actinomarinaceae	Actinomarina	1.46e-10	27	7	43	62.8	16.3
AIV	Actinobacteriota	Acidimicrobiia	UBA5794			3.68e-10	25	7	39	64.1	17.9
AIV	Actinobacteriota	Actinomycetia				0	3338	890	4864	68.6	18.3
AIV	Actinobacteriota	Actinomycetia	Actinomycetales			0	1174	307	1678	70	18.3
AIV	Actinobacteriota	Actinomycetia	Actinomycetales	Beutenbergiaceae		2.23e-11	16	3	17	94.1	17.6
AIV	Actinobacteriota	Actinomycetia	Actinomycetales	Brevibacteriaceae		2.81e-27	36	6	36	100	16.7
AIV	Actinobacteriota	Actinomycetia	Actinomycetales	Brevibacteriaceae	Brevibacterium	8.4e-26	34	6	34	100	17.6
AIV	Actinobacteriota	Actinomycetia	Actinomycetales	Cellulomonadaceae		3.04e-50	105	24	136	77.2	17.6
AIV	Actinobacteriota	Actinomycetia	Actinomycetales	Cellulomonadaceae	Cellulomonas	9.91e-24	46	10	58	79.3	17.2
AIV	Actinobacteriota	Actinomycetia	Actinomycetales	Cellulomonadaceae	Cellulosimicrobium	2.3e-07	9	1	9	100	11.1
AIV	Actinobacteriota	Actinomycetia	Actinomycetales	Cellulomonadaceae	Isoptericola	3.86e-07	10	2	11	90.9	18.2
AIV	Actinobacteriota	Actinomycetia	Actinomycetales	Cellulomonadaceae	Promicromonospora	2.3e-07	9	1	9	100	11.1
AIV	Actinobacteriota	Actinomycetia	Actinomycetales	Cellulomonadaceae	Xylanimonas	3.86e-07	10	2	11	90.9	18.2
AIV	Actinobacteriota	Actinomycetia	Actinomycetales	Dermatophilaceae		1.31e-39	94	24	133	70.7	18
AIV	Actinobacteriota	Actinomycetia	Actinomycetales	Dermatophilaceae	Janibacter	1.41e-09	12	2	12	100	16.7
AIV	Actinobacteriota	Actinomycetia	Actinomycetales	Dermatophilaceae	Knoellia	1.26e-06	8	1	8	100	12.5
AIV	Actinobacteriota	Actinomycetia	Actinomycetales	Dermatophilaceae	Ornithinimicrobium	6.88e-06	7	1	7	100	14.3
AIV	Actinobacteriota	Actinomycetia	Actinomycetales	Dermatophilaceae	Pedococcus	2.3e-07	9	1	9	100	11.1
AIV	Actinobacteriota	Actinomycetia	Actinomycetales	Dermatophilaceae	Serinicoccus	4.21e-08	10	1	10	100	10
AIV	Actinobacteriota	Actinomycetia	Actinomycetales	Dermatophilaceae	Terrabacter	1.93e-06	10	2	12	83.3	16.7
AIV	Actinobacteriota	Actinomycetia	Actinomycetales	Microbacteriaceae		0	587	123	675	87	18.2
AIV	Actinobacteriota	Actinomycetia	Actinomycetales	Microbacteriaceae	Agromyces	9.42e-29	38	6	38	100	15.8
AIV	Actinobacteriota	Actinomycetia	Actinomycetales	Microbacteriaceae	Chryseoglobus	7.71e-09	11	2	11	100	18.2
AIV	Actinobacteriota	Actinomycetia	Actinomycetales	Microbacteriaceae	Clavibacter	2.58e-10	13	2	13	100	15.4
AIV	Actinobacteriota	Actinomycetia	Actinomycetales	Microbacteriaceae	Cryobacterium	5.77e-31	41	7	41	100	17.1
AIV	Actinobacteriota	Actinomycetia	Actinomycetales	Microbacteriaceae	Curtobacterium	1.06e-31	42	7	42	100	16.7
AIV	Actinobacteriota	Actinomycetia	Actinomycetales	Microbacteriaceae	Frigoribacterium	2.58e-10	13	2	13	100	15.4
AIV	Actinobacteriota	Actinomycetia	Actinomycetales	Microbacteriaceae	Gulosibacter	1.26e-06	8	1	8	100	12.5
AIV	Actinobacteriota	Actinomycetia	Actinomycetales	Microbacteriaceae	Leifsonia	5.3e-14	18	3	18	100	16.7
AIV	Actinobacteriota	Actinomycetia	Actinomycetales	Microbacteriaceae	Microbacterium	1.17e-152	206	37	206	100	18
AIV	Actinobacteriota	Actinomycetia	Actinomycetales	Microbacteriaceae	Microterricola	6.88e-06	7	1	7	100	14.3
AIV	Actinobacteriota	Actinomycetia	Actinomycetales	Microbacteriaceae	Protaetiibacter	2.3e-07	9	1	9	100	11.1
AIV	Actinobacteriota	Actinomycetia	Actinomycetales	Microbacteriaceae	Pseudoclavibacter	1.26e-06	8	1	8	100	12.5
AIV	Actinobacteriota	Actinomycetia	Actinomycetales	Microbacteriaceae	Rathayibacter	1.78e-15	20	3	20	100	15
AIV	Actinobacteriota	Actinomycetia	Actinomycetales	Microbacteriaceae	Rhodoglobus	1.92e-06	9	1	10	90	10
AIV	Actinobacteriota	Actinomycetia	Actinomycetales	Microbacteriaceae	Subtercola	6.88e-06	7	1	7	100	14.3
AIV	Actinobacteriota	Actinomycetia	Actinomycetales	Micrococcaceae		2.33e-229	310	56	310	100	18.1
AIV	Actinobacteriota	Actinomycetia	Actinomycetales	Micrococcaceae	Arthrobacter	6.88e-06	7	1	7	100	14.3
AIV	Actinobacteriota	Actinomycetia	Actinomycetales	Micrococcaceae	Arthrobacter_A	2.9e-13	17	3	17	100	17.6
AIV	Actinobacteriota	Actinomycetia	Actinomycetales	Micrococcaceae	Arthrobacter_B	1.26e-06	8	1	8	100	12.5
AIV	Actinobacteriota	Actinomycetia	Actinomycetales	Micrococcaceae	Arthrobacter_D	1.37e-23	31	5	31	100	16.1
AIV	Actinobacteriota	Actinomycetia	Actinomycetales	Micrococcaceae	Arthrobacter_F	6.88e-06	7	1	7	100	14.3
AIV	Actinobacteriota	Actinomycetia	Actinomycetales	Micrococcaceae	Arthrobacter_I	6.67e-20	26	4	26	100	15.4
AIV	Actinobacteriota	Actinomycetia	Actinomycetales	Micrococcaceae	Glutamicibacter	1.58e-12	16	2	16	100	12.5
AIV	Actinobacteriota	Actinomycetia	Actinomycetales	Micrococcaceae	Kocuria	1.78e-15	20	3	20	100	15
AIV	Actinobacteriota	Actinomycetia	Actinomycetales	Micrococcaceae	Nesterenkonia	3.25e-16	21	3	21	100	14.3
AIV	Actinobacteriota	Actinomycetia	Actinomycetales	Micrococcaceae	Paenarthrobacter	1.78e-15	20	3	20	100	15
AIV	Actinobacteriota	Actinomycetia	Actinomycetales	Micrococcaceae	Paeniglutamicibacter	6.88e-06	7	1	7	100	14.3
AIV	Actinobacteriota	Actinomycetia	Actinomycetales	Micrococcaceae	Pseudarthrobacter	4.45e-39	52	9	52	100	17.3
AIV	Actinobacteriota	Actinomycetia	Actinomycetales	Micrococcaceae	Rothia	5.95e-17	22	4	22	100	18.2
AIV	Actinobacteriota	Actinomycetia	Actinomycetales	Micrococcaceae	Sinomonas	1.26e-06	8	1	8	100	12.5
AIV	Actinobacteriota	Actinomycetia	Actinomycetales	Quadrisphaeraceae		1.26e-06	8	1	8	100	12.5
AIV	Actinobacteriota	Actinomycetia	Euzebyales			2.16e-07	14	3	19	73.7	15.8
AIV	Actinobacteriota	Actinomycetia	Jiangellales			4.31e-12	17	3	18	94.4	16.7
AIV	Actinobacteriota	Actinomycetia	Jiangellales	Jiangellaceae		4.31e-12	17	3	18	94.4	16.7
AIV	Actinobacteriota	Actinomycetia	Jiangellales	Jiangellaceae	Jiangella	7.71e-09	11	2	11	100	18.2
AIV	Actinobacteriota	Actinomycetia	Mycobacteriales			2.18e-175	734	260	1426	51.5	18.2
AIV	Actinobacteriota	Actinomycetia	Mycobacteriales	Frankiaceae		3.99e-11	18	3	21	85.7	14.3
AIV	Actinobacteriota	Actinomycetia	Mycobacteriales	Frankiaceae	Frankia	3.99e-11	18	3	21	85.7	14.3
AIV	Actinobacteriota	Actinomycetia	Mycobacteriales	Geodermatophilaceae		1.46e-58	83	15	85	97.6	17.6
AIV	Actinobacteriota	Actinomycetia	Mycobacteriales	Geodermatophilaceae	Blastococcus	4.09e-22	29	5	29	100	17.2
AIV	Actinobacteriota	Actinomycetia	Mycobacteriales	Geodermatophilaceae	Geodermatophilus	2.23e-21	28	5	28	100	17.9
AIV	Actinobacteriota	Actinomycetia	Mycobacteriales	Geodermatophilaceae	Klenkia	6.88e-06	7	1	7	100	14.3
AIV	Actinobacteriota	Actinomycetia	Mycobacteriales	Geodermatophilaceae	Modestobacter	1.41e-09	12	2	12	100	16.7
AIV	Actinobacteriota	Actinomycetia	Mycobacteriales	Micromonosporaceae		9.22e-138	200	37	206	97.1	18
AIV	Actinobacteriota	Actinomycetia	Mycobacteriales	Micromonosporaceae	Actinoplanes	9.52e-22	32	6	34	94.1	17.6
AIV	Actinobacteriota	Actinomycetia	Mycobacteriales	Micromonosporaceae	Glycomyces	1.41e-09	12	2	12	100	16.7
AIV	Actinobacteriota	Actinomycetia	Mycobacteriales	Micromonosporaceae	Micromonospora	1.72e-88	119	21	119	100	17.6
AIV	Actinobacteriota	Actinomycetia	Mycobacteriales	Mycobacteriaceae	Nocardia	1.25e-80	111	20	112	99.1	17.9
AIV	Actinobacteriota	Actinomycetia	Mycobacteriales	Mycobacteriaceae	Rhodococcus	4.45e-39	52	9	52	100	17.3
AIV	Actinobacteriota	Actinomycetia	Mycobacteriales	Nakamurellaceae		1.41e-09	12	2	12	100	16.7
AIV	Actinobacteriota	Actinomycetia	Mycobacteriales	Nakamurellaceae	Nakamurella	1.41e-09	12	2	12	100	16.7
AIV	Actinobacteriota	Actinomycetia	Mycobacteriales	Pseudonocardiaceae		6.79e-124	226	48	265	85.3	18.1
AIV	Actinobacteriota	Actinomycetia	Mycobacteriales	Pseudonocardiaceae	Actinokineospora	7.7e-08	11	2	12	91.7	16.7
AIV	Actinobacteriota	Actinomycetia	Mycobacteriales	Pseudonocardiaceae	Actinopolyspora	4.21e-08	10	1	10	100	10
AIV	Actinobacteriota	Actinomycetia	Mycobacteriales	Pseudonocardiaceae	Actinosynnema	2.23e-11	16	3	17	94.1	17.6
AIV	Actinobacteriota	Actinomycetia	Mycobacteriales	Pseudonocardiaceae	Amycolatopsis	6.24e-39	62	12	68	91.2	17.6
AIV	Actinobacteriota	Actinomycetia	Mycobacteriales	Pseudonocardiaceae	Lentzea	3.25e-16	21	3	21	100	14.3
AIV	Actinobacteriota	Actinomycetia	Mycobacteriales	Pseudonocardiaceae	Pseudonocardia	1.69e-14	27	6	34	79.4	17.6
AIV	Actinobacteriota	Actinomycetia	Mycobacteriales	Pseudonocardiaceae	Saccharomonospora	8.13e-10	17	3	21	81	14.3
AIV	Actinobacteriota	Actinomycetia	Mycobacteriales	Pseudonocardiaceae	Saccharopolyspora	6.85e-08	14	3	18	77.8	16.7
AIV	Actinobacteriota	Actinomycetia	Nanopelagicales			4.3e-89	196	47	260	75.4	18.1
AIV	Actinobacteriota	Actinomycetia	Nanopelagicales	Nanopelagicaceae		1.07e-85	162	35	195	83.1	17.9
AIV	Actinobacteriota	Actinomycetia	Nanopelagicales	Nanopelagicaceae	AAA044-D11	3.39e-11	17	3	19	89.5	15.8
AIV	Actinobacteriota	Actinomycetia	Nanopelagicales	Nanopelagicaceae	PALSA-747	1.71e-17	26	5	28	92.9	17.9
AIV	Actinobacteriota	Actinomycetia	Nanopelagicales	Nanopelagicaceae	Planktophila	2.04e-39	71	15	84	84.5	17.9
AIV	Actinobacteriota	Actinomycetia	Nanopelagicales	Nanopelagicaceae	QYPT01	8.84e-06	9	2	11	81.8	18.2
AIV	Actinobacteriota	Actinomycetia	Nanopelagicales	UBA5976		1.93e-06	10	2	12	83.3	16.7
AIV	Actinobacteriota	Actinomycetia	Nitriliruptorales			9.39e-09	17	4	23	73.9	17.4
AIV	Actinobacteriota	Actinomycetia	Nitriliruptorales	Nitriliruptoraceae		9.39e-09	17	4	23	73.9	17.4
AIV	Actinobacteriota	Actinomycetia	Propionibacteriales			5.38e-102	250	64	355	70.4	18
AIV	Actinobacteriota	Actinomycetia	Propionibacteriales	Kribbellaceae		7.49e-23	30	5	30	100	16.7
AIV	Actinobacteriota	Actinomycetia	Propionibacteriales	Kribbellaceae	Kribbella	7.49e-23	30	5	30	100	16.7
AIV	Actinobacteriota	Actinomycetia	Propionibacteriales	Nocardioidaceae		4.47e-80	164	38	208	78.8	18.3
AIV	Actinobacteriota	Actinomycetia	Propionibacteriales	Nocardioidaceae	Aeromicrobium	4.9e-21	31	6	33	93.9	18.2
AIV	Actinobacteriota	Actinomycetia	Propionibacteriales	Nocardioidaceae	Marmoricola	4.21e-08	10	1	10	100	10
AIV	Actinobacteriota	Actinomycetia	Propionibacteriales	Nocardioidaceae	Nocardioides	7.79e-42	97	24	135	71.9	17.8
AIV	Actinobacteriota	Actinomycetia	Propionibacteriales	Propionibacteriaceae		3.64e-11	51	20	112	45.5	17.9
AIV	Actinobacteriota	Actinomycetia	Propionibacteriales	Propionibacteriaceae	Arachnia	7.68e-14	22	4	25	88	16
AIV	Actinobacteriota	Actinomycetia	Streptomycetales			0	718	155	851	84.4	18.2
AIV	Actinobacteriota	Actinomycetia	Streptomycetales	Streptomycetaceae		0	713	154	846	84.3	18.2
AIV	Actinobacteriota	Actinomycetia	Streptomycetales	Streptomycetaceae	Kitasatospora	2.38e-23	37	7	41	90.2	17.1
AIV	Actinobacteriota	Actinomycetia	Streptomycetales	Streptomycetaceae	Streptacidiphilus	4.73e-11	14	2	14	100	14.3
AIV	Actinobacteriota	Actinomycetia	Streptomycetales	Streptomycetaceae	Streptomyces	0	650	139	762	85.3	18.2
AIV	Actinobacteriota	Actinomycetia	Streptosporangiales			7.72e-144	214	40	223	96	17.9
AIV	Actinobacteriota	Actinomycetia	Streptosporangiales	Streptosporangiaceae		2.12e-142	212	40	221	95.9	18.1
AIV	Actinobacteriota	Actinomycetia	Streptosporangiales	Streptosporangiaceae	Herbidospora	6.88e-06	7	1	7	100	14.3
AIV	Actinobacteriota	Actinomycetia	Streptosporangiales	Streptosporangiaceae	Microbispora	7.71e-09	11	2	11	100	18.2
AIV	Actinobacteriota	Actinomycetia	Streptosporangiales	Streptosporangiaceae	Nocardiopsis	5.34e-20	28	5	29	96.6	17.2
AIV	Actinobacteriota	Actinomycetia	Streptosporangiales	Streptosporangiaceae	Nonomuraea	9.42e-29	38	6	38	100	15.8
AIV	Actinobacteriota	Actinomycetia	Streptosporangiales	Streptosporangiaceae	Spirillospora	1.19e-34	50	9	52	96.2	17.3
AIV	Actinobacteriota	Actinomycetia	Streptosporangiales	Streptosporangiaceae	Streptosporangium	7.71e-09	11	2	11	100	18.2
AIV	Actinobacteriota	Rubrobacteria				6.59e-19	28	5	30	93.3	16.7
AIV	Actinobacteriota	Rubrobacteria	Rubrobacterales			6.59e-19	28	5	30	93.3	16.7
AIV	Actinobacteriota	Rubrobacteria	Rubrobacterales	Rubrobacteraceae		6.59e-19	28	5	30	93.3	16.7
AIV	Actinobacteriota	Rubrobacteria	Rubrobacterales	Rubrobacteraceae	SCSIO-52909	4.21e-08	10	1	10	100	10
AIV	Actinobacteriota	Thermoleophilia	Gaiellales			3.67e-18	46	12	70	65.7	17.1
AIV	Actinobacteriota	Thermoleophilia	Gaiellales	Gaiellaceae		1.89e-19	44	11	62	71	17.7
AIV	Actinobacteriota	UBA4738	UBA4738			1.87e-08	13	2	15	86.7	13.3
AIV	Actinobacteriota	UBA4738	UBA4738	UBA4738		6.88e-06	7	1	7	100	14.3
AIV	Bacteroidota	Bacteroidia	NS11-12g			7.52e-12	30	8	47	63.8	17
AIV	Bacteroidota	Bacteroidia	NS11-12g	UBA955		4.73e-11	14	2	14	100	14.3
AIV	Bacteroidota	Bacteroidia	NS11-12g	UBA955	UBA955	6.88e-06	7	1	7	100	14.3
AIV	Bacteroidota	Bacteroidia	NS11-12g	UKL13-3		3e-09	13	2	14	92.9	14.3
AIV	Bdellovibrionota	Bdellovibrionia				5.42e-13	34	9	54	63	16.7
AIV	Bdellovibrionota	Bdellovibrionia	Bdellovibrionales			2.44e-13	34	9	53	64.2	17
AIV	Bdellovibrionota	Bdellovibrionia	Bdellovibrionales	Bdellovibrionaceae		1.52e-13	28	6	38	73.7	15.8
AIV	Bdellovibrionota	Bdellovibrionia	Bdellovibrionales	Bdellovibrionaceae	Bdellovibrio	4.73e-11	14	2	14	100	14.3
AIV	Chloroflexota	Anaerolineae				1.26e-18	147	72	397	37	18.1
AIV	Chloroflexota	Anaerolineae	Anaerolineales			1.03e-49	137	38	212	64.6	17.9
AIV	Chloroflexota	Anaerolineae	Anaerolineales	Anaerolineaceae		1.29e-32	73	18	100	73	18
AIV	Chloroflexota	Anaerolineae	Anaerolineales	Anaerolineaceae	Brevefilum	7.71e-09	11	2	11	100	18.2
AIV	Chloroflexota	Anaerolineae	Anaerolineales	Anaerolineaceae	T78	1.78e-15	20	3	20	100	15
AIV	Chloroflexota	Anaerolineae	Anaerolineales	EnvOPS12		2.28e-21	44	10	58	75.9	17.2
AIV	Chloroflexota	Anaerolineae	Anaerolineales	EnvOPS12	UBA5195	8.84e-06	9	2	11	81.8	18.2
AIV	Chloroflexota	Ellin6529				5.48e-12	47	17	95	49.5	17.9
AIV	Chloroflexota	Ellin6529	CSP1-4			7.11e-15	40	11	64	62.5	17.2
AIV	Chloroflexota	Ellin6529	CSP1-4	CSP1-4		4.59e-08	26	8	49	53.1	16.3
AIV	Chloroflexota	Ellin6529	CSP1-4	CSP1-4	Fen-1039	2.92e-07	13	3	17	76.5	17.6
AIV	Chloroflexota	Ellin6529	CSP1-4	UBA10416		5.88e-10	14	2	15	93.3	13.3
AIV	Chloroflexota	Ellin6529	CSP1-4	UBA10416	UBA10416	5.88e-10	14	2	15	93.3	13.3
AIV	Cyanobacteria					2.52e-83	470	195	1067	44	18.3
AIV	Cyanobacteria	Cyanobacteriia				3.87e-52	366	168	920	39.8	18.3
AIV	Cyanobacteria	Cyanobacteriia	Cyanobacteriales			2.23e-24	133	55	305	43.6	18
AIV	Cyanobacteria	Cyanobacteriia	Cyanobacteriales	Microcystaceae		3.29e-19	31	6	35	88.6	17.1
AIV	Cyanobacteria	Cyanobacteriia	Cyanobacteriales	Microcystaceae	Microcystis	2.58e-10	13	2	13	100	15.4
AIV	Cyanobacteria	Cyanobacteriia	Cyanobacteriales	Nostocaceae		8.16e-30	79	22	121	65.3	18.2
AIV	Cyanobacteria	Cyanobacteriia	Cyanobacteriales	Nostocaceae	Calothrix	1.92e-06	9	1	10	90	10
AIV	Cyanobacteria	Cyanobacteriia	Cyanobacteriales	Nostocaceae	Dolichospermum	7.71e-09	11	2	11	100	18.2
AIV	Cyanobacteria	Cyanobacteriia	Cyanobacteriales	Nostocaceae	Nostoc	1.78e-15	20	3	20	100	15
AIV	Cyanobacteria	Cyanobacteriia	PCC-6307			5.39e-25	187	89	490	38.2	18.2
AIV	Cyanobacteria	Cyanobacteriia	PCC-6307	Cyanobiaceae		5.39e-25	187	89	490	38.2	18.2
AIV	Cyanobacteria	Cyanobacteriia	PCC-6307	Cyanobiaceae	Cyanobium	3e-09	13	2	14	92.9	14.3
AIV	Cyanobacteria	Cyanobacteriia	PCC-6307	Cyanobiaceae	Prochlorococcus_B	4.43e-13	28	7	39	71.8	17.9
AIV	Cyanobacteria	Cyanobacteriia	PCC-6307	Cyanobiaceae	Vulcanococcus	1.92e-06	9	1	10	90	10
AIV	Cyanobacteria	Cyanobacteriia	Phormidesmiales			5.47e-06	17	5	31	54.8	16.1
AIV	Cyanobacteria	Cyanobacteriia	Phormidesmiales	Phormidesmiaceae		5.47e-06	17	5	31	54.8	16.1
AIV	Cyanobacteria	Cyanobacteriia	Phormidesmiales	Phormidesmiaceae	Nodosilinea	3.86e-07	10	2	11	90.9	18.2
AIV	Cyanobacteria	Vampirovibrionia				3.17e-41	99	25	141	70.2	17.7
AIV	Cyanobacteria	Vampirovibrionia	Gastranaerophilales			2.5e-39	84	20	111	75.7	18
AIV	Cyanobacteria	Vampirovibrionia	Gastranaerophilales	Gastranaerophilaceae		3.77e-36	78	19	104	75	18.3
AIV	Cyanobacteria	Vampirovibrionia	Gastranaerophilales	Gastranaerophilaceae	CAG-196	3.39e-11	17	3	19	89.5	15.8
AIV	Cyanobacteria	Vampirovibrionia	Gastranaerophilales	Gastranaerophilaceae	UBA2883	1.26e-06	8	1	8	100	12.5
AIV	Cyanobacteria	Vampirovibrionia	Gastranaerophilales	Gastranaerophilaceae	Zag1	1.62e-06	11	2	14	78.6	14.3
AIV	DTU030					8.84e-06	9	2	11	81.8	18.2
AIV	DTU030	DTU030				8.84e-06	9	2	11	81.8	18.2
AIV	Deinococcota	Deinococci	Deinococcales	Deinococcaceae		8.22e-06	27	11	64	42.2	17.2
AIV	Deinococcota	Deinococci	Deinococcales	Deinococcaceae	Deinococcus	3.5e-06	25	10	55	45.5	18.2
AIV	Dormibacterota	Dormibacteria	CF-121			3.47e-06	12	3	17	70.6	17.6
AIV	Dormibacterota	Dormibacteria	CF-121	CF-121		3.47e-06	12	3	17	70.6	17.6
AIV	Dormibacterota	Dormibacteria	UBA8260			6.89e-08	17	4	25	68	16
AIV	Dormibacterota	Dormibacteria	UBA8260	UBA8260	Palsa-851	6.88e-06	7	1	7	100	14.3
AIV	Eremiobacterota					4.96e-20	41	9	54	75.9	16.7
AIV	Eremiobacterota	Eremiobacteria				3.52e-28	41	7	43	95.3	16.3
AIV	Eremiobacterota	Eremiobacteria	Baltobacterales			2.58e-25	37	7	39	94.9	17.9
AIV	Eremiobacterota	Eremiobacteria	Baltobacterales	Baltobacteraceae		3.58e-23	34	6	36	94.4	16.7
AIV	Firmicutes	Alicyclobacillia	Alicyclobacillales	Alicyclobacillaceae		7.21e-06	14	4	23	60.9	17.4
AIV	Firmicutes	Bacilli	Paenibacillales			8.17e-16	129	64	355	36.3	18
AIV	Firmicutes	Bacilli	Paenibacillales	Paenibacillaceae		1.27e-15	128	64	353	36.3	18.1
AIV	Firmicutes	Bacilli	Paenibacillales	Paenibacillaceae	Paenibacillus_B	1.41e-09	12	2	12	100	16.7
AIV	Firmicutes	Bacilli	Paenibacillales	Paenibacillaceae	Paenibacillus_E	3.65e-19	25	4	25	100	16
AIV	Firmicutes	Bacilli	Paenibacillales	Paenibacillaceae	Paenibacillus_G	7.71e-09	11	2	11	100	18.2
AIV	Firmicutes_A	Clostridia	Acetivibrionales	DSM-8532		7.78e-07	17	5	28	60.7	17.9
AIV	Firmicutes_A	Clostridia	Acetivibrionales	DSM-8532	DTU059	4.17e-07	11	2	13	84.6	15.4
AIV	Firmicutes_A	Clostridia	Lachnospirales	Lachnospiraceae	Coprococcus	8.84e-06	9	2	11	81.8	18.2
AIV	Firmicutes_B	Desulfitobacteriia	Heliobacteriales			1.26e-06	8	1	8	100	12.5
AIV	Firmicutes_B	Desulfitobacteriia	Heliobacteriales	Heliobacteriaceae		1.26e-06	8	1	8	100	12.5
AIV	Firmicutes_B	Peptococcia	DRI-13			6.99e-06	10	2	13	76.9	15.4
AIV	Firmicutes_C	Negativicutes	Propionisporales			1.26e-06	8	1	8	100	12.5
AIV	Firmicutes_C	Negativicutes	Propionisporales	Propionisporaceae		1.26e-06	8	1	8	100	12.5
AIV	Firmicutes_D	Proteinivoracia				7.71e-09	11	2	11	100	18.2
AIV	Firmicutes_D	Proteinivoracia	UBA4975			1.26e-06	8	1	8	100	12.5
AIV	Firmicutes_E	SLMV01				8.84e-06	9	2	11	81.8	18.2
AIV	Firmicutes_E	SLMV01	SLMV01			8.84e-06	9	2	11	81.8	18.2
AIV	Gemmatimonadota					1.55e-34	109	33	185	58.9	17.8
AIV	Gemmatimonadota	Gemmatimonadetes				7.79e-35	109	33	184	59.2	17.9
AIV	Gemmatimonadota	Gemmatimonadetes	Gemmatimonadales			1.56e-16	58	19	108	53.7	17.6
AIV	Gemmatimonadota	Gemmatimonadetes	Gemmatimonadales	Gemmatimonadaceae		1.19e-20	42	10	55	76.4	18.2
AIV	Gemmatimonadota	Gemmatimonadetes	Longimicrobiales			5.59e-18	45	12	68	66.2	17.6
AIV	Gemmatimonadota	Gemmatimonadetes	Longimicrobiales	UBA6960		9.51e-16	39	10	59	66.1	16.9
AIV	Myxococcota	Myxococcia	Myxococcales	Myxococcaceae	Corallococcus	1.52e-08	12	2	13	92.3	15.4
AIV	Myxococcota	UBA796				8.42e-16	26	5	30	86.7	16.7
AIV	Myxococcota	UBA796	UBA796			6.69e-16	25	5	28	89.3	17.9
AIV	Myxococcota	UBA796	UBA796	GCA-2862545		9.48e-06	8	1	9	88.9	11.1
AIV	Myxococcota	UBA796	UBA796	SXON01		7.7e-08	11	2	12	91.7	16.7
AIV	Planctomycetota	UBA1135				7.85e-18	39	9	54	72.2	16.7
AIV	Planctomycetota	UBA1135	UBA1135			1.22e-12	28	7	40	70	17.5
AIV	Planctomycetota	UBA1135	UBA1135	GCA-002686595		3.01e-10	21	5	29	72.4	17.2
AIV	Planctomycetota	UBA1135	UBA2386			8.84e-06	9	2	11	81.8	18.2
AIV	Planctomycetota	UBA8108	UBA1146			7.7e-08	11	2	12	91.7	16.7
AIV	Planctomycetota	UBA8108	UBA1146	UBA1146		7.7e-08	11	2	12	91.7	16.7
AIV	Proteobacteria					2.11e-06	2855	2638	14419	19.8	18.3
AIV	Proteobacteria	Alphaproteobacteria				0	2494	1167	6379	39.1	18.3
AIV	Proteobacteria	Alphaproteobacteria	Acetobacterales			1.71e-27	122	46	252	48.4	18.3
AIV	Proteobacteria	Alphaproteobacteria	Acetobacterales	Acetobacteraceae		1.71e-27	122	46	252	48.4	18.3
AIV	Proteobacteria	Alphaproteobacteria	Acetobacterales	Acetobacteraceae	Acetobacter	2.78e-09	24	7	39	61.5	17.9
AIV	Proteobacteria	Alphaproteobacteria	Acetobacterales	Acetobacteraceae	Asaia	6.88e-06	7	1	7	100	14.3
AIV	Proteobacteria	Alphaproteobacteria	Acetobacterales	Acetobacteraceae	Gluconacetobacter	7.71e-09	11	2	11	100	18.2
AIV	Proteobacteria	Alphaproteobacteria	Acetobacterales	Acetobacteraceae	Gluconobacter	2.3e-07	9	1	9	100	11.1
AIV	Proteobacteria	Alphaproteobacteria	Acetobacterales	Acetobacteraceae	Roseomonas	1.58e-08	15	3	19	78.9	15.8
AIV	Proteobacteria	Alphaproteobacteria	Acetobacterales	Acetobacteraceae	Roseomonas_B	1.26e-06	8	1	8	100	12.5
AIV	Proteobacteria	Alphaproteobacteria	Azospirillales			6.43e-30	49	10	55	89.1	18.2
AIV	Proteobacteria	Alphaproteobacteria	Azospirillales	Azospirillaceae		6.43e-30	49	10	55	89.1	18.2
AIV	Proteobacteria	Alphaproteobacteria	Azospirillales	Azospirillaceae	Azospirillum	1.91e-21	30	5	31	96.8	16.1
AIV	Proteobacteria	Alphaproteobacteria	Dongiales			4.21e-08	10	1	10	100	10
AIV	Proteobacteria	Alphaproteobacteria	Dongiales	Dongiaceae		4.21e-08	10	1	10	100	10
AIV	Proteobacteria	Alphaproteobacteria	HIMB59			7.29e-31	100	31	173	57.8	17.9
AIV	Proteobacteria	Alphaproteobacteria	HIMB59	GCA-002718135		1.98e-52	98	21	118	83.1	17.8
AIV	Proteobacteria	Alphaproteobacteria	HIMB59	GCA-002718135	AG-337-I02	6.79e-46	88	19	108	81.5	17.6
AIV	Proteobacteria	Alphaproteobacteria	Kiloniellales			5.95e-17	22	4	22	100	18.2
AIV	Proteobacteria	Alphaproteobacteria	Kiloniellales	Kiloniellaceae		4.21e-08	10	1	10	100	10
AIV	Proteobacteria	Alphaproteobacteria	Kiloniellales	Rhodovibrionaceae		2.3e-07	9	1	9	100	11.1
AIV	Proteobacteria	Alphaproteobacteria	Micropepsales			2.6e-06	16	4	27	59.3	14.8
AIV	Proteobacteria	Alphaproteobacteria	Micropepsales	Micropepsaceae		2.6e-06	16	4	27	59.3	14.8
AIV	Proteobacteria	Alphaproteobacteria	Puniceispirillales			8.68e-07	43	20	114	37.7	17.5
AIV	Proteobacteria	Alphaproteobacteria	Puniceispirillales	Puniceispirillaceae		1.07e-17	38	9	52	73.1	17.3
AIV	Proteobacteria	Alphaproteobacteria	Puniceispirillales	Puniceispirillaceae	UBA5951	1.92e-06	9	1	10	90	10
AIV	Proteobacteria	Alphaproteobacteria	Puniceispirillales	Puniceispirillaceae	UBA8309	1.62e-06	11	2	14	78.6	14.3
AIV	Proteobacteria	Alphaproteobacteria	Reyranellales			6.67e-20	26	4	26	100	15.4
AIV	Proteobacteria	Alphaproteobacteria	Reyranellales	Reyranellaceae		6.67e-20	26	4	26	100	15.4
AIV	Proteobacteria	Alphaproteobacteria	Reyranellales	Reyranellaceae	Reyranella	1.09e-17	23	4	23	100	17.4
AIV	Proteobacteria	Alphaproteobacteria	Rhizobiales			0	923	255	1395	66.2	18.3
AIV	Proteobacteria	Alphaproteobacteria	Rhizobiales	Aestuariivirgaceae		2.9e-13	17	3	17	100	17.6
AIV	Proteobacteria	Alphaproteobacteria	Rhizobiales	Aestuariivirgaceae	Aestuariivirga	1.26e-06	8	1	8	100	12.5
AIV	Proteobacteria	Alphaproteobacteria	Rhizobiales	Beijerinckiaceae		1.37e-13	96	46	252	38.1	18.3
AIV	Proteobacteria	Alphaproteobacteria	Rhizobiales	Beijerinckiaceae	Bosea	3.54e-33	44	8	44	100	18.2
AIV	Proteobacteria	Alphaproteobacteria	Rhizobiales	Beijerinckiaceae	Microvirga	5.6e-14	21	4	23	91.3	17.4
AIV	Proteobacteria	Alphaproteobacteria	Rhizobiales	Devosiaceae		2.34e-40	56	10	57	98.2	17.5
AIV	Proteobacteria	Alphaproteobacteria	Rhizobiales	Devosiaceae	Devosia	7.49e-23	30	5	30	100	16.7
AIV	Proteobacteria	Alphaproteobacteria	Rhizobiales	Devosiaceae	Devosia_A	4.21e-08	10	1	10	100	10
AIV	Proteobacteria	Alphaproteobacteria	Rhizobiales	Devosiaceae	Pelagibacterium	2.3e-07	9	1	9	100	11.1
AIV	Proteobacteria	Alphaproteobacteria	Rhizobiales	Pleomorphomonadaceae		1.41e-09	12	2	12	100	16.7
AIV	Proteobacteria	Alphaproteobacteria	Rhizobiales	Rhizobiaceae		0	608	112	617	98.5	18.2
AIV	Proteobacteria	Alphaproteobacteria	Rhizobiales	Rhizobiaceae	Agrobacterium	1.37e-23	31	5	31	100	16.1
AIV	Proteobacteria	Alphaproteobacteria	Rhizobiales	Rhizobiaceae	Allorhizobium	7.26e-37	49	8	49	100	16.3
AIV	Proteobacteria	Alphaproteobacteria	Rhizobiales	Rhizobiaceae	Aminobacter	1.26e-06	8	1	8	100	12.5
AIV	Proteobacteria	Alphaproteobacteria	Rhizobiales	Rhizobiaceae	Aureimonas	2.9e-13	17	3	17	100	17.6
AIV	Proteobacteria	Alphaproteobacteria	Rhizobiales	Rhizobiaceae	Aureimonas_A	6.88e-06	7	1	7	100	14.3
AIV	Proteobacteria	Alphaproteobacteria	Rhizobiales	Rhizobiaceae	Ensifer	8.65e-12	15	2	15	100	13.3
AIV	Proteobacteria	Alphaproteobacteria	Rhizobiales	Rhizobiaceae	Hoeflea	4.21e-08	10	1	10	100	10
AIV	Proteobacteria	Alphaproteobacteria	Rhizobiales	Rhizobiaceae	Martelella	7.71e-09	11	2	11	100	18.2
AIV	Proteobacteria	Alphaproteobacteria	Rhizobiales	Rhizobiaceae	Mesorhizobium	1.92e-91	123	22	123	100	17.9
AIV	Proteobacteria	Alphaproteobacteria	Rhizobiales	Rhizobiaceae	Neorhizobium	1.54e-26	35	6	35	100	17.1
AIV	Proteobacteria	Alphaproteobacteria	Rhizobiales	Rhizobiaceae	Pararhizobium	6.67e-20	26	4	26	100	15.4
AIV	Proteobacteria	Alphaproteobacteria	Rhizobiales	Rhizobiaceae	Pseudaminobacter	6.88e-06	7	1	7	100	14.3
AIV	Proteobacteria	Alphaproteobacteria	Rhizobiales	Rhizobiaceae	Rhizobium	4.82e-96	132	24	133	99.2	18
AIV	Proteobacteria	Alphaproteobacteria	Rhizobiales	Rhizobiaceae	Shinella	4.21e-08	10	1	10	100	10
AIV	Proteobacteria	Alphaproteobacteria	Rhizobiales	Rhizobiaceae	Sinorhizobium	1.09e-17	23	4	23	100	17.4
AIV	Proteobacteria	Alphaproteobacteria	Rhizobiales	Stappiaceae		1.25e-39	55	10	56	98.2	17.9
AIV	Proteobacteria	Alphaproteobacteria	Rhizobiales	Stappiaceae	Pseudovibrio	2.58e-10	13	2	13	100	15.4
AIV	Proteobacteria	Alphaproteobacteria	Rhizobiales	Stappiaceae	Roseibium	1.99e-18	24	4	24	100	16.7
AIV	Proteobacteria	Alphaproteobacteria	Rhizobiales	Stappiaceae	Stappia	2.3e-07	9	1	9	100	11.1
AIV	Proteobacteria	Alphaproteobacteria	Rhizobiales_A	Rhizobiaceae_A	Phyllobacterium	2.9e-13	17	3	17	100	17.6
AIV	Proteobacteria	Alphaproteobacteria	Rhodobacterales			0	896	185	1015	88.3	18.2
AIV	Proteobacteria	Alphaproteobacteria	Rhodobacterales	Rhodobacteraceae		0	896	185	1015	88.3	18.2
AIV	Proteobacteria	Alphaproteobacteria	Rhodobacterales	Rhodobacteraceae	Albidovulum	1.26e-06	8	1	8	100	12.5
AIV	Proteobacteria	Alphaproteobacteria	Rhodobacterales	Rhodobacteraceae	Aliiroseovarius	2.3e-07	9	1	9	100	11.1
AIV	Proteobacteria	Alphaproteobacteria	Rhodobacterales	Rhodobacteraceae	Gemmobacter	1.26e-06	8	1	8	100	12.5
AIV	Proteobacteria	Alphaproteobacteria	Rhodobacterales	Rhodobacteraceae	Gemmobacter_B	4.21e-08	10	1	10	100	10
AIV	Proteobacteria	Alphaproteobacteria	Rhodobacterales	Rhodobacteraceae	Jannaschia	4.21e-08	10	1	10	100	10
AIV	Proteobacteria	Alphaproteobacteria	Rhodobacterales	Rhodobacteraceae	Leisingera	4.73e-11	14	2	14	100	14.3
AIV	Proteobacteria	Alphaproteobacteria	Rhodobacterales	Rhodobacteraceae	Litoreibacter	2.3e-07	9	1	9	100	11.1
AIV	Proteobacteria	Alphaproteobacteria	Rhodobacterales	Rhodobacteraceae	MED-G52	1.87e-10	17	3	20	85	15
AIV	Proteobacteria	Alphaproteobacteria	Rhodobacterales	Rhodobacteraceae	Paracoccus	5.6e-55	76	14	77	98.7	18.2
AIV	Proteobacteria	Alphaproteobacteria	Rhodobacterales	Rhodobacteraceae	Pararhodobacter	4.21e-08	10	1	10	100	10
AIV	Proteobacteria	Alphaproteobacteria	Rhodobacterales	Rhodobacteraceae	Parasedimentitalea	6.88e-06	7	1	7	100	14.3
AIV	Proteobacteria	Alphaproteobacteria	Rhodobacterales	Rhodobacteraceae	Pseudooceanicola	1.83e-08	14	3	17	82.4	17.6
AIV	Proteobacteria	Alphaproteobacteria	Rhodobacterales	Rhodobacteraceae	Pseudophaeobacter	6.88e-06	7	1	7	100	14.3
AIV	Proteobacteria	Alphaproteobacteria	Rhodobacterales	Rhodobacteraceae	Rhodovulum	3.69e-07	12	2	15	80	13.3
AIV	Proteobacteria	Alphaproteobacteria	Rhodobacterales	Rhodobacteraceae	Roseinatronobacter	4.11e-17	24	4	25	96	16
AIV	Proteobacteria	Alphaproteobacteria	Rhodobacterales	Rhodobacteraceae	Roseivivax	1.26e-06	8	1	8	100	12.5
AIV	Proteobacteria	Alphaproteobacteria	Rhodobacterales	Rhodobacteraceae	Roseovarius	8.55e-34	47	8	48	97.9	16.7
AIV	Proteobacteria	Alphaproteobacteria	Rhodobacterales	Rhodobacteraceae	Ruegeria	1.93e-32	43	7	43	100	16.3
AIV	Proteobacteria	Alphaproteobacteria	Rhodobacterales	Rhodobacteraceae	Salipiger	1.41e-09	12	2	12	100	16.7
AIV	Proteobacteria	Alphaproteobacteria	Rhodobacterales	Rhodobacteraceae	Shimia	1.41e-09	12	2	12	100	16.7
AIV	Proteobacteria	Alphaproteobacteria	Rhodobacterales	Rhodobacteraceae	Sulfitobacter	6.81e-23	32	6	33	97	18.2
AIV	Proteobacteria	Alphaproteobacteria	Rhodobacterales	Rhodobacteraceae	Tabrizicola	8.65e-12	15	2	15	100	13.3
AIV	Proteobacteria	Alphaproteobacteria	Rhodobacterales	Rhodobacteraceae	Thalassobius	6.88e-06	7	1	7	100	14.3
AIV	Proteobacteria	Alphaproteobacteria	Rhodobacterales	Rhodobacteraceae	Thioclava	1.41e-09	12	2	12	100	16.7
AIV	Proteobacteria	Alphaproteobacteria	Rhodobacterales	Rhodobacteraceae	Tropicimonas	1.26e-06	8	1	8	100	12.5
AIV	Proteobacteria	Alphaproteobacteria	Rhodobacterales	Rhodobacteraceae	UBA3077	6.88e-06	7	1	7	100	14.3
AIV	Proteobacteria	Alphaproteobacteria	Rhodobacterales	Rhodobacteraceae	Yoonia	9.71e-15	19	3	19	100	15.8
AIV	Proteobacteria	Alphaproteobacteria	Rhodospirillales			6.38e-18	75	28	153	49	18.3
AIV	Proteobacteria	Alphaproteobacteria	Rhodospirillales	Casp-alpha2		1.52e-07	15	3	21	71.4	14.3
AIV	Proteobacteria	Alphaproteobacteria	Rhodospirillales	Thalassospiraceae		1.99e-18	24	4	24	100	16.7
AIV	Proteobacteria	Alphaproteobacteria	Rhodospirillales	Thalassospiraceae	Thalassospira	1.99e-18	24	4	24	100	16.7
AIV	Proteobacteria	Alphaproteobacteria	Sneathiellales			1.52e-08	12	2	13	92.3	15.4
AIV	Proteobacteria	Alphaproteobacteria	Sneathiellales	Sneathiellaceae		1.52e-08	12	2	13	92.3	15.4
AIV	Proteobacteria	Alphaproteobacteria	Sneathiellales	Sneathiellaceae	Sneathiella	7.7e-08	11	2	12	91.7	16.7
AIV	Proteobacteria	Alphaproteobacteria	Thalassobaculales			8.78e-12	20	4	24	83.3	16.7
AIV	Proteobacteria	Alphaproteobacteria	Thalassobaculales	Nisaeaceae		1.52e-08	12	2	13	92.3	15.4
AIV	Proteobacteria	Alphaproteobacteria	UBA8366	GCA-2696645		6.88e-06	7	1	7	100	14.3
AIV	Proteobacteria	Gammaproteobacteria	Arenicellales			2.12e-09	26	8	44	59.1	18.2
AIV	Proteobacteria	Gammaproteobacteria	Arenicellales	LS-SOB		6.88e-06	7	1	7	100	14.3
AIV	Proteobacteria	Gammaproteobacteria	Arenicellales	UBA868		2.28e-09	18	4	24	75	16.7
AIV	Proteobacteria	Gammaproteobacteria	Arenicellales	UBA868	UBA868	4.21e-08	10	1	10	100	10
AIV	Proteobacteria	Gammaproteobacteria	Burkholderiales	Burkholderiaceae	Noviherbaspirillum	7.7e-08	11	2	12	91.7	16.7
AIV	Proteobacteria	Gammaproteobacteria	Burkholderiales	Burkholderiaceae	Pelomonas	7.71e-09	11	2	11	100	18.2
AIV	Proteobacteria	Gammaproteobacteria	Burkholderiales	Burkholderiaceae	Ramlibacter	8.19e-12	21	4	26	80.8	15.4
AIV	Proteobacteria	Gammaproteobacteria	Burkholderiales	Burkholderiaceae	Rhodoferax	5.41e-08	39	16	91	42.9	17.6
AIV	Proteobacteria	Gammaproteobacteria	Burkholderiales	Burkholderiaceae	Rubrivivax	3.25e-16	21	3	21	100	14.3
AIV	Proteobacteria	Gammaproteobacteria	Pseudomonadales	Litoricolaceae		8.71e-10	16	3	19	84.2	15.8
AIV	Proteobacteria	Gammaproteobacteria	Pseudomonadales	Litoricolaceae	HIMB30	1.83e-08	14	3	17	82.4	17.6
AV	Actinobacteriota	Actinomycetia	Actinomycetales	Dermatophilaceae		3.83e-09	22	4	133	16.5	3
AV	Actinobacteriota	Actinomycetia	Actinomycetales	Microbacteriaceae	Agrococcus	7.56e-11	9	0	13	69.2	0
AV	Actinobacteriota	Actinomycetia	Actinomycetales	Micrococcaceae		5.1e-13	42	11	310	13.5	3.5
AV	Actinobacteriota	Actinomycetia	Actinomycetales	Micrococcaceae	Arthrobacter	1.66e-08	6	0	7	85.7	0
AV	Actinobacteriota	Actinomycetia	Actinomycetales	Micrococcaceae	Pseudarthrobacter	3.18e-11	16	1	52	30.8	1.9
AV	Actinobacteriota	Actinomycetia	Actinomycetales	Micrococcaceae	Sinomonas	6.42e-08	6	0	8	75	0
AV	Bdellovibrionota	FAC87				3.4e-06	5	0	8	62.5	0
AV	Bdellovibrionota	FAC87	UBA2466			3.4e-06	5	0	8	62.5	0
AV	Bdellovibrionota	FAC87	UBA2466	UBA2466		3.4e-06	5	0	8	62.5	0
AV	Bdellovibrionota	FAC87	UBA2466	UBA2466	UBA2466	8.81e-06	4	0	5	80	0
AV	Chloroflexota					9.5e-09	74	36	982	7.5	3.7
AV	Chloroflexota	Anaerolineae				8.63e-13	48	14	397	12.1	3.5
AV	Chloroflexota	Anaerolineae	Anaerolineales			3.68e-24	48	7	212	22.6	3.3
AV	Chloroflexota	Anaerolineae	Anaerolineales	EnvOPS12		1.1e-06	12	2	58	20.7	3.4
AV	Chloroflexota	Anaerolineae	Anaerolineales	UBA4823		1.11e-16	13	0	16	81.2	0
AV	Chloroflexota	Ellin6529				5.51e-14	24	3	95	25.3	3.2
AV	Chloroflexota	Ellin6529	CSP1-4			6.42e-15	21	2	64	32.8	3.1
AV	Chloroflexota	Ellin6529	CSP1-4	CSP1-4		1.99e-16	20	1	49	40.8	2
AV	Chloroflexota	Ellin6529	CSP1-4	CSP1-4	UBA5189	3.4e-06	5	0	8	62.5	0
AV	Cyanobacteria					0	493	39	1067	46.2	3.7
AV	Cyanobacteria	Cyanobacteriia				0	466	33	920	50.7	3.6
AV	Cyanobacteria	Cyanobacteriia	Cyanobacteriales			7.95e-159	171	11	305	56.1	3.6
AV	Cyanobacteria	Cyanobacteriia	Cyanobacteriales	Chamaesiphonaceae		6.66e-08	5	0	5	100	0
AV	Cyanobacteria	Cyanobacteriia	Cyanobacteriales	Chroococcidiopsidaceae		6.22e-12	9	0	11	81.8	0
AV	Cyanobacteria	Cyanobacteriia	Cyanobacteriales	Chroococcidiopsidaceae	Chroogloeocystis	8.81e-06	4	0	5	80	0
AV	Cyanobacteria	Cyanobacteriia	Cyanobacteriales	Coleofasciculaceae		5.08e-16	12	0	14	85.7	0
AV	Cyanobacteria	Cyanobacteriia	Cyanobacteriales	Coleofasciculaceae	Moorea	8.97e-11	7	0	7	100	0
AV	Cyanobacteria	Cyanobacteriia	Cyanobacteriales	Cyanobacteriaceae		1.09e-09	9	0	16	56.2	0
AV	Cyanobacteria	Cyanobacteriia	Cyanobacteriales	Desertifilaceae		2.44e-09	6	0	6	100	0
AV	Cyanobacteria	Cyanobacteriia	Cyanobacteriales	Geitlerinemaceae		5.98e-18	12	0	12	100	0
AV	Cyanobacteria	Cyanobacteriia	Cyanobacteriales	Geitlerinemaceae	Phormidium_A	2.44e-09	6	0	6	100	0
AV	Cyanobacteria	Cyanobacteriia	Cyanobacteriales	Microcoleaceae		7.61e-44	34	1	39	87.2	2.6
AV	Cyanobacteria	Cyanobacteriia	Cyanobacteriales	Microcoleaceae	Microcoleus	8.05e-21	14	0	14	100	0
AV	Cyanobacteria	Cyanobacteriia	Cyanobacteriales	Microcoleaceae	Okeania	2.44e-09	6	0	6	100	0
AV	Cyanobacteria	Cyanobacteriia	Cyanobacteriales	Microcoleaceae	Planktothrix	1.87e-07	6	0	9	66.7	0
AV	Cyanobacteria	Cyanobacteriia	Cyanobacteriales	Nostocaceae		1.31e-30	43	4	121	35.5	3.3
AV	Cyanobacteria	Cyanobacteriia	Cyanobacteriales	Nostocaceae	Aulosira	1.21e-13	9	0	9	100	0
AV	Cyanobacteria	Cyanobacteriia	Cyanobacteriales	Nostocaceae	Fischerella	8.97e-11	7	0	7	100	0
AV	Cyanobacteria	Cyanobacteriia	Cyanobacteriales	Nostocaceae	Trichormus	3.29e-12	8	0	8	100	0
AV	Cyanobacteria	Cyanobacteriia	Cyanobacteriales	Oscillatoriaceae		1.66e-08	6	0	7	85.7	0
AV	Cyanobacteria	Cyanobacteriia	Cyanobacteriales	Rubidibacteraceae		6.42e-08	6	0	8	75	0
AV	Cyanobacteria	Cyanobacteriia	Cyanobacteriales	Spirulinaceae		8.97e-11	7	0	7	100	0
AV	Cyanobacteria	Cyanobacteriia	Elainellales			9.01e-19	14	0	16	87.5	0
AV	Cyanobacteria	Cyanobacteriia	Elainellales	Elainellaceae		9.01e-19	14	0	16	87.5	0
AV	Cyanobacteria	Cyanobacteriia	Gloeobacterales			6.66e-08	5	0	5	100	0
AV	Cyanobacteria	Cyanobacteriia	Gloeobacterales	Gloeobacteraceae		1.81e-06	4	0	4	100	0
AV	Cyanobacteria	Cyanobacteriia	Leptolyngbyales			1.09e-09	9	0	16	56.2	0
AV	Cyanobacteria	Cyanobacteriia	Leptolyngbyales	Leptolyngbyaceae		1.09e-09	9	0	16	56.2	0
AV	Cyanobacteria	Cyanobacteriia	PCC-6307			2.7e-169	215	17	490	43.9	3.5
AV	Cyanobacteria	Cyanobacteriia	PCC-6307	Cyanobiaceae		2.7e-169	215	17	490	43.9	3.5
AV	Cyanobacteria	Cyanobacteriia	PCC-6307	Cyanobiaceae	Prochlorococcus	1.27e-07	7	0	13	53.8	0
AV	Cyanobacteria	Cyanobacteriia	PCC-6307	Cyanobiaceae	Prochlorococcus_A	4.76e-145	153	9	265	57.7	3.4
AV	Cyanobacteria	Cyanobacteriia	PCC-6307	Cyanobiaceae	Synechococcus_C	5.76e-27	23	1	31	74.2	3.2
AV	Cyanobacteria	Cyanobacteriia	PCC-6307	Cyanobiaceae	Synechococcus_E	4.89e-12	13	1	28	46.4	3.6
AV	Cyanobacteria	Cyanobacteriia	PCC-7336			2.44e-09	6	0	6	100	0
AV	Cyanobacteria	Cyanobacteriia	PCC-7336	JA-3-3Ab		6.66e-08	5	0	5	100	0
AV	Cyanobacteria	Cyanobacteriia	Phormidesmiales			2.43e-11	13	1	31	41.9	3.2
AV	Cyanobacteria	Cyanobacteriia	Phormidesmiales	Phormidesmiaceae		2.43e-11	13	1	31	41.9	3.2
AV	Cyanobacteria	Cyanobacteriia	Phormidesmiales	Phormidesmiaceae	Phormidesmis	3.87e-07	5	0	6	83.3	0
AV	Cyanobacteria	Cyanobacteriia	Pseudanabaenales			8.79e-21	17	0	22	77.3	0
AV	Cyanobacteria	Cyanobacteriia	Pseudanabaenales	Pseudanabaenaceae		8.79e-21	17	0	22	77.3	0
AV	Cyanobacteria	Cyanobacteriia	Pseudanabaenales	Pseudanabaenaceae	Pseudanabaena	2.97e-18	13	0	14	92.9	0
AV	Cyanobacteria	Cyanobacteriia	Thermosynechococcales			3.25e-08	8	0	16	50	0
AV	Cyanobacteria	Cyanobacteriia	Thermosynechococcales	Thermosynechococcaceae		3.25e-08	8	0	16	50	0
AV	Cyanobacteria	Vampirovibrionia				2.01e-12	27	5	141	19.1	3.5
AV	Cyanobacteria	Vampirovibrionia	Gastranaerophilales			6.71e-07	17	4	111	15.3	3.6
AV	Cyanobacteria	Vampirovibrionia	Gastranaerophilales	Gastranaerophilaceae		2.58e-07	17	3	104	16.3	2.9
AV	Cyanobacteria	Vampirovibrionia	Gastranaerophilales	Gastranaerophilaceae	UBA2813	4.45e-07	7	0	15	46.7	0
AV	Cyanobacteria	Vampirovibrionia	Vampirovibrionales			6.66e-08	5	0	5	100	0
AV	Cyanobacteria	Vampirovibrionia	Vampirovibrionales	Vampirovibrionaceae		6.66e-08	5	0	5	100	0
AV	Cyanobacteria	Vampirovibrionia	Vampirovibrionales	Vampirovibrionaceae	Vampirovibrio	6.66e-08	5	0	5	100	0
AV	Deinococcota					1.04e-32	46	4	129	35.7	3.1
AV	Deinococcota	Deinococci				1.04e-32	46	4	129	35.7	3.1
AV	Deinococcota	Deinococci	Deinococcales			1.04e-32	46	4	129	35.7	3.1
AV	Deinococcota	Deinococci	Deinococcales	Thermaceae		2.08e-52	38	1	40	95	2.5
AV	Deinococcota	Deinococci	Deinococcales	Thermaceae	Meiothermus	1.21e-13	9	0	9	100	0
AV	Deinococcota	Deinococci	Deinococcales	Thermaceae	Thermus	2.72e-31	23	0	25	92	0
AV	Firmicutes					5.18e-41	296	124	3390	8.7	3.7
AV	Firmicutes	Alicyclobacillia				1.42e-11	14	1	36	38.9	2.8
AV	Firmicutes	Alicyclobacillia	Alicyclobacillales			1.23e-09	11	0	27	40.7	0
AV	Firmicutes	Alicyclobacillia	Alicyclobacillales	Alicyclobacillaceae		6.18e-08	9	0	23	39.1	0
AV	Firmicutes	Bacilli				2.23e-36	282	123	3352	8.4	3.7
AV	Firmicutes	Bacilli	Brevibacillales			3.87e-25	22	1	31	71	3.2
AV	Firmicutes	Bacilli	Brevibacillales	Brevibacillaceae		3.87e-25	22	1	31	71	3.2
AV	Firmicutes	Bacilli	Brevibacillales	Brevibacillaceae	Brevibacillus	1.53e-29	21	0	22	95.5	0
AV	Firmicutes	Bacilli	Paenibacillales			1.8e-181	197	13	355	55.5	3.7
AV	Firmicutes	Bacilli	Paenibacillales	Paenibacillaceae		3.83e-182	197	12	353	55.8	3.4
AV	Firmicutes	Bacilli	Paenibacillales	Paenibacillaceae	Cohnella	5.48e-29	22	0	25	88	0
AV	Firmicutes	Bacilli	Paenibacillales	Paenibacillaceae	Paenibacillus	7.38e-73	72	4	115	62.6	3.5
AV	Firmicutes	Bacilli	Paenibacillales	Paenibacillaceae	Paenibacillus_A	7.31e-29	24	1	31	77.4	3.2
AV	Firmicutes	Bacilli	Paenibacillales	Paenibacillaceae	Paenibacillus_AB	1.81e-06	4	0	4	100	0
AV	Firmicutes	Bacilli	Paenibacillales	Paenibacillaceae	Paenibacillus_C	1.89e-07	10	1	33	30.3	3
AV	Firmicutes	Bacilli	Paenibacillales	Paenibacillaceae	Paenibacillus_G	9.63e-07	6	0	11	54.5	0
AV	Firmicutes	Bacilli	Paenibacillales	Paenibacillaceae	Paenibacillus_T	6.66e-08	5	0	5	100	0
AV	Firmicutes	Bacilli	Paenibacillales	Paenibacillaceae	Paenibacillus_Z	9.01e-19	14	0	16	87.5	0
AV	Firmicutes	Bacilli	Paenibacillales	Paenibacillaceae	Saccharibacillus	3.03e-09	7	0	9	77.8	0
AV	Firmicutes_A	Clostridia	Acetivibrionales	DSM-8532	DTU059	3.36e-06	6	0	13	46.2	0
AV	Firmicutes_A	Clostridia	Oscillospirales	Acutalibacteraceae	UBA1417	8.81e-06	4	0	5	80	0
AV	Firmicutes_G	SHA-98	UBA4971	UBA4971	UBA6256	1.81e-06	4	0	4	100	0
AV	Gemmatimonadota					2.16e-21	42	6	185	22.7	3.2
AV	Gemmatimonadota	Gemmatimonadetes				1.73e-21	42	6	184	22.8	3.3
AV	Gemmatimonadota	Gemmatimonadetes	Gemmatimonadales			2.31e-17	29	3	108	26.9	2.8
AV	Gemmatimonadota	Gemmatimonadetes	Gemmatimonadales	GWC2-71-9		4.34e-22	25	1	53	47.2	1.9
AV	Gemmatimonadota	Gemmatimonadetes	Gemmatimonadales	GWC2-71-9	20CM-2-65-7	9.76e-09	7	0	10	70	0
AV	Gemmatimonadota	Gemmatimonadetes	Gemmatimonadales	GWC2-71-9	AG41	3.03e-09	7	0	9	77.8	0
AV	Marinisomatota					3.84e-22	39	5	151	25.8	3.3
AV	Marinisomatota	AB16				8.81e-06	4	0	5	80	0
AV	Marinisomatota	AB16	AB16			8.81e-06	4	0	5	80	0
AV	Marinisomatota	AB16	AB16	46-47		1.81e-06	4	0	4	100	0
AV	Marinisomatota	Marinisomatia				3.85e-13	27	4	132	20.5	3
AV	Marinisomatota	Marinisomatia	Marinisomatales			9.75e-12	22	3	99	22.2	3
AV	Marinisomatota	Marinisomatia	Marinisomatales	TCS55	TCS55	3.4e-06	5	0	8	62.5	0
AV	Marinisomatota	Marinisomatia	Marinisomatales	UBA1611		5.84e-10	10	0	20	50	0
AV	Myxococcota	UBA9042				1.51e-10	13	1	35	37.1	2.9
AV	Myxococcota	UBA9042	PHBI01			8.81e-06	4	0	5	80	0
AV	Myxococcota	UBA9042	PHBI01	PHBI01		8.81e-06	4	0	5	80	0
AV	Myxococcota	UBA9042	UBA9042			3.25e-08	8	0	16	50	0
AV	Myxococcota	UBA9042	UBA9042	UBA9042		3.25e-08	8	0	16	50	0
AV	Proteobacteria	Alphaproteobacteria	Rhizobiales	Rhizobiaceae	Rhizobium	6.97e-10	23	4	133	17.3	3
AV	Proteobacteria	Gammaproteobacteria	Burkholderiales			5.12e-79	315	91	2491	12.6	3.7
AV	Proteobacteria	Gammaproteobacteria	Burkholderiales	Burkholderiaceae		3e-115	302	61	1668	18.1	3.7
AV	Proteobacteria	Gammaproteobacteria	Burkholderiales	Burkholderiaceae	Burkholderia	2.39e-60	50	2	62	80.6	3.2
AV	Proteobacteria	Gammaproteobacteria	Burkholderiales	Burkholderiaceae	Caballeronia	7.03e-64	44	1	44	100	2.3
AV	Proteobacteria	Gammaproteobacteria	Burkholderiales	Burkholderiaceae	Limnohabitans_A	4.69e-09	12	1	37	32.4	2.7
AV	Proteobacteria	Gammaproteobacteria	Burkholderiales	Burkholderiaceae	Massilia	6.05e-43	36	1	46	78.3	2.2
AV	Proteobacteria	Gammaproteobacteria	Burkholderiales	Burkholderiaceae	Pandoraea	1.81e-39	28	1	29	96.6	3.4
AV	Proteobacteria	Gammaproteobacteria	Burkholderiales	Burkholderiaceae	Paraburkholderia	3.15e-98	87	4	117	74.4	3.4
AV	Proteobacteria	Gammaproteobacteria	Burkholderiales	Burkholderiaceae	Trinickia	4.92e-10	8	0	11	72.7	0
AV	Proteobacteria	Gammaproteobacteria	Burkholderiales	Casimicrobiaceae		3.89e-08	9	0	22	40.9	0
AV	Proteobacteria	Gammaproteobacteria	Burkholderiales	Casimicrobiaceae	PALSA-1003	3.87e-07	5	0	6	83.3	0
AV	Zixibacteria					4.42e-07	9	1	28	32.1	3.6
AV	Zixibacteria	MSB-5A5				4.42e-07	9	1	28	32.1	3.6

## Sheet: Table S4
Table S4. Underrepresentation of each L-asparaginase type in bacterial taxa (P < 0.00001).
Protein	Phylum	Class	Order	Family	Genus	P-value	Species with protein	Expected species with protein	All species in taxon	Species with protein (%)	Expected species with protein (%)
AI	Acidobacteriota	Acidobacteriae				9.76e-08	56	97	339	16.5	28.6
AI	Acidobacteriota	Acidobacteriae	Acidobacteriales			1.19e-12	16	56	195	8.2	28.7
AI	Acidobacteriota	Acidobacteriae	Acidobacteriales	Koribacteraceae		3.6e-09	1	19	67	1.5	28.4
AI	Acidobacteriota	Acidobacteriae	UBA7541			6.38e-07	1	14	51	2	27.5
AI	Acidobacteriota	Acidobacteriae	UBA7541	UBA7541		1.21e-06	1	14	49	2	28.6
AI	Acidobacteriota	Blastocatellia				5e-08	2	19	67	3	28.4
AI	Acidobacteriota	Blastocatellia	Pyrinomonadales			4.63e-07	1	14	52	1.9	26.9
AI	Acidobacteriota	Blastocatellia	Pyrinomonadales	Pyrinomonadaceae		4.63e-07	1	14	52	1.9	26.9
AI	Actinobacteriota					3.26e-249	687	1784	6192	11.1	28.8
AI	Actinobacteriota	Acidimicrobiia				1.2e-68	0	132	460	0	28.7
AI	Actinobacteriota	Acidimicrobiia	Acidimicrobiales			3.54e-54	0	104	362	0	28.7
AI	Actinobacteriota	Acidimicrobiia	Acidimicrobiales	Ilumatobacteraceae		9.39e-15	0	27	95	0	28.4
AI	Actinobacteriota	Acidimicrobiia	Acidimicrobiales	RAAP-2		2.81e-13	0	24	85	0	28.2
AI	Actinobacteriota	Acidimicrobiia	Acidimicrobiales	RAAP-2	RAAP-2	1.06e-08	0	15	54	0	27.8
AI	Actinobacteriota	Acidimicrobiia	Actinomarinales			4.47e-07	0	12	43	0	27.9
AI	Actinobacteriota	Acidimicrobiia	Actinomarinales	Actinomarinaceae		4.47e-07	0	12	43	0	27.9
AI	Actinobacteriota	Acidimicrobiia	Actinomarinales	Actinomarinaceae	Actinomarina	4.47e-07	0	12	43	0	27.9
AI	Actinobacteriota	Acidimicrobiia	UBA5794			1.74e-06	0	11	39	0	28.2
AI	Actinobacteriota	Actinomycetia				0	244	1401	4864	5	28.8
AI	Actinobacteriota	Actinomycetia	Actinomycetales			6.12e-76	173	483	1678	10.3	28.8
AI	Actinobacteriota	Actinomycetia	Actinomycetales	Brevibacteriaceae		4.83e-06	0	10	36	0	27.8
AI	Actinobacteriota	Actinomycetia	Actinomycetales	Brevibacteriaceae	Brevibacterium	9.54e-06	0	9	34	0	26.5
AI	Actinobacteriota	Actinomycetia	Actinomycetales	Cellulomonadaceae		8.29e-21	0	39	136	0	28.7
AI	Actinobacteriota	Actinomycetia	Actinomycetales	Cellulomonadaceae	Cellulomonas	2.73e-09	0	16	58	0	27.6
AI	Actinobacteriota	Actinomycetia	Actinomycetales	Dermatophilaceae		2.22e-10	9	38	133	6.8	28.6
AI	Actinobacteriota	Actinomycetia	Actinomycetales	Microbacteriaceae		6.52e-49	43	194	675	6.4	28.7
AI	Actinobacteriota	Actinomycetia	Actinomycetales	Microbacteriaceae	Agromyces	2.45e-06	0	10	38	0	26.3
AI	Actinobacteriota	Actinomycetia	Actinomycetales	Microbacteriaceae	Cryobacterium	8.83e-07	0	11	41	0	26.8
AI	Actinobacteriota	Actinomycetia	Actinomycetales	Microbacteriaceae	Curtobacterium	6.29e-07	0	12	42	0	28.6
AI	Actinobacteriota	Actinomycetia	Actinomycetales	Microbacteriaceae	Microbacterium	1.31e-23	5	59	206	2.4	28.6
AI	Actinobacteriota	Actinomycetia	Actinomycetales	Micrococcaceae		1.34e-42	2	89	310	0.6	28.7
AI	Actinobacteriota	Actinomycetia	Actinomycetales	Micrococcaceae	Pseudarthrobacter	2.1e-08	0	14	52	0	26.9
AI	Actinobacteriota	Actinomycetia	Mycobacteriales			6.07e-149	40	411	1426	2.8	28.8
AI	Actinobacteriota	Actinomycetia	Mycobacteriales	Geodermatophilaceae		9.96e-12	1	24	85	1.2	28.2
AI	Actinobacteriota	Actinomycetia	Mycobacteriales	Micromonosporaceae		3.83e-31	0	59	206	0	28.6
AI	Actinobacteriota	Actinomycetia	Mycobacteriales	Micromonosporaceae	Actinoplanes	9.54e-06	0	9	34	0	26.5
AI	Actinobacteriota	Actinomycetia	Mycobacteriales	Micromonosporaceae	Micromonospora	2.68e-18	0	34	119	0	28.6
AI	Actinobacteriota	Actinomycetia	Mycobacteriales	Mycobacteriaceae		8.15e-71	37	233	811	4.6	28.7
AI	Actinobacteriota	Actinomycetia	Mycobacteriales	Mycobacteriaceae	Corynebacterium	6.23e-17	7	49	172	4.1	28.5
AI	Actinobacteriota	Actinomycetia	Mycobacteriales	Mycobacteriaceae	Mycobacterium	8.18e-41	6	97	339	1.8	28.6
AI	Actinobacteriota	Actinomycetia	Mycobacteriales	Mycobacteriaceae	Rhodococcus	5.03e-06	2	14	52	3.8	26.9
AI	Actinobacteriota	Actinomycetia	Mycobacteriales	Pseudonocardiaceae		8.05e-38	1	76	265	0.4	28.7
AI	Actinobacteriota	Actinomycetia	Mycobacteriales	Pseudonocardiaceae	Amycolatopsis	9.11e-11	0	19	68	0	27.9
AI	Actinobacteriota	Actinomycetia	Nanopelagicales			4.07e-39	0	74	260	0	28.5
AI	Actinobacteriota	Actinomycetia	Nanopelagicales	Nanopelagicaceae		1.61e-29	0	56	195	0	28.7
AI	Actinobacteriota	Actinomycetia	Nanopelagicales	Nanopelagicaceae	Planktophila	3.95e-13	0	24	84	0	28.6
AI	Actinobacteriota	Actinomycetia	Nanopelagicales	S36-B12		9.54e-06	0	9	34	0	26.5
AI	Actinobacteriota	Actinomycetia	Propionibacteriales			2.82e-21	30	102	355	8.5	28.7
AI	Actinobacteriota	Actinomycetia	Propionibacteriales	Nocardioidaceae		4.15e-25	4	59	208	1.9	28.4
AI	Actinobacteriota	Actinomycetia	Propionibacteriales	Nocardioidaceae	Nocardioides	6.49e-19	1	38	135	0.7	28.1
AI	Actinobacteriota	Actinomycetia	Streptomycetales			7.64e-124	1	245	851	0.1	28.8
AI	Actinobacteriota	Actinomycetia	Streptomycetales	Streptomycetaceae		4.16e-123	1	243	846	0.1	28.7
AI	Actinobacteriota	Actinomycetia	Streptomycetales	Streptomycetaceae	Kitasatospora	8.83e-07	0	11	41	0	26.8
AI	Actinobacteriota	Actinomycetia	Streptomycetales	Streptomycetaceae	Streptomyces	9.48e-111	1	219	762	0.1	28.7
AI	Actinobacteriota	Actinomycetia	Streptosporangiales			1.18e-33	0	64	223	0	28.7
AI	Actinobacteriota	Actinomycetia	Streptosporangiales	Streptosporangiaceae		2.33e-33	0	63	221	0	28.5
AI	Actinobacteriota	Actinomycetia	Streptosporangiales	Streptosporangiaceae	Nonomuraea	2.45e-06	0	10	38	0	26.3
AI	Actinobacteriota	Actinomycetia	Streptosporangiales	Streptosporangiaceae	Spirillospora	2.1e-08	0	14	52	0	26.9
AI	Actinobacteriota	Thermoleophilia				5.04e-16	10	53	186	5.4	28.5
AI	Actinobacteriota	Thermoleophilia	Gaiellales			4.61e-11	0	20	70	0	28.6
AI	Actinobacteriota	Thermoleophilia	Gaiellales	Gaiellaceae		7e-10	0	17	62	0	27.4
AI	Aquificota					5.39e-09	0	16	56	0	28.6
AI	Aquificota	Aquificae				1.61e-07	0	13	46	0	28.3
AI	Armatimonadota					2.94e-13	2	30	105	1.9	28.6
AI	Bacteroidota	Bacteroidia	Chitinophagales	Chitinophagaceae	Flavipsychrobacter	2.3e-06	1	13	47	2.1	27.7
AI	Bacteroidota	Bacteroidia	Flavobacteriales	Blattabacteriaceae		1.49e-08	0	15	53	0	28.3
AI	Bacteroidota	Bacteroidia	Flavobacteriales	Blattabacteriaceae	Blattabacterium	8.18e-08	0	13	48	0	27.1
AI	Bacteroidota	Chlorobia				3.24e-08	6	27	96	6.2	28.1
AI	Bacteroidota	Chlorobia	Chlorobiales			3.24e-08	6	27	96	6.2	28.1
AI	Bacteroidota	Chlorobia	Chlorobiales	Chlorobiaceae		2.95e-09	4	26	91	4.4	28.6
AI	Bacteroidota	Chlorobia	Chlorobiales	Chlorobiaceae	Chlorobium	7.17e-06	4	18	64	6.2	28.1
AI	Bacteroidota	Ignavibacteria				4.23e-07	4	21	74	5.4	28.4
AI	Campylobacterota	Campylobacteria	Campylobacterales	Campylobacteraceae		5.73e-17	0	31	110	0	28.2
AI	Campylobacterota	Campylobacteria	Campylobacterales	Campylobacteraceae	Campylobacter_A	4.47e-07	0	12	43	0	27.9
AI	Campylobacterota	Campylobacteria	Campylobacterales	Campylobacteraceae	Campylobacter_D	1.24e-06	0	11	40	0	27.5
AI	Campylobacterota	Campylobacteria	Campylobacterales	Helicobacteraceae		2.81e-13	0	24	85	0	28.2
AI	Chlamydiota					2.51e-17	1	35	124	0.8	28.2
AI	Chlamydiota	Chlamydiia				2.51e-17	1	35	124	0.8	28.2
AI	Chlamydiota	Chlamydiia	Chlamydiales			1.32e-16	1	34	119	0.8	28.6
AI	Chloroflexota					5.56e-95	35	283	982	3.6	28.8
AI	Chloroflexota	Anaerolineae				2.72e-25	31	114	397	7.8	28.7
AI	Chloroflexota	Anaerolineae	Anaerolineales			1.96e-24	5	61	212	2.4	28.8
AI	Chloroflexota	Anaerolineae	Anaerolineales	Anaerolineaceae		1.72e-15	0	28	100	0	28
AI	Chloroflexota	Anaerolineae	Anaerolineales	EnvOPS12		6.4e-06	3	16	58	5.2	27.6
AI	Chloroflexota	Chloroflexia				4.9e-11	2	25	89	2.2	28.1
AI	Chloroflexota	Dehalococcoidia				7.54e-53	0	101	353	0	28.6
AI	Chloroflexota	Dehalococcoidia	Dehalococcoidales			9.11e-11	0	19	68	0	27.9
AI	Chloroflexota	Dehalococcoidia	GIF9			2.45e-06	0	10	38	0	26.3
AI	Chloroflexota	Dehalococcoidia	SAR202			4.47e-07	0	12	43	0	27.9
AI	Chloroflexota	Dehalococcoidia	UBA1151			8.18e-08	0	13	48	0	27.1
AI	Chloroflexota	Dehalococcoidia	UBA3495			1.74e-06	0	11	39	0	28.2
AI	Chloroflexota	Ellin6529				7.25e-12	2	27	95	2.1	28.4
AI	Chloroflexota	Ellin6529	CSP1-4			1.27e-07	2	18	64	3.1	28.1
AI	Cyanobacteria					7.95e-134	13	307	1067	1.2	28.8
AI	Cyanobacteria	Cyanobacteriia				5.38e-119	9	265	920	1	28.8
AI	Cyanobacteria	Cyanobacteriia	Cyanobacteriales			1.21e-33	8	87	305	2.6	28.5
AI	Cyanobacteria	Cyanobacteriia	Cyanobacteriales	Microcystaceae		6.79e-06	0	10	35	0	28.6
AI	Cyanobacteria	Cyanobacteriia	Cyanobacteriales	Nostocaceae		6.8e-17	1	34	121	0.8	28.1
AI	Cyanobacteria	Cyanobacteriia	PCC-6307			8.88e-71	1	141	490	0.2	28.8
AI	Cyanobacteria	Cyanobacteriia	PCC-6307	Cyanobiaceae		8.88e-71	1	141	490	0.2	28.8
AI	Cyanobacteria	Cyanobacteriia	PCC-6307	Cyanobiaceae	Prochlorococcus_A	7.43e-40	0	76	265	0	28.7
AI	Cyanobacteria	Cyanobacteriia	PCC-6307	Cyanobiaceae	Prochlorococcus_B	1.74e-06	0	11	39	0	28.2
AI	Cyanobacteria	Vampirovibrionia				1.52e-21	0	40	141	0	28.4
AI	Cyanobacteria	Vampirovibrionia	Gastranaerophilales			4.08e-17	0	31	111	0	27.9
AI	Cyanobacteria	Vampirovibrionia	Gastranaerophilales	Gastranaerophilaceae		4.4e-16	0	29	104	0	27.9
AI	Deinococcota					7.5e-06	16	37	129	12.4	28.7
AI	Deinococcota	Deinococci				7.5e-06	16	37	129	12.4	28.7
AI	Deinococcota	Deinococci	Deinococcales			7.5e-06	16	37	129	12.4	28.7
AI	Deinococcota	Deinococci	Deinococcales	Deinococcaceae		3.55e-10	0	18	64	0	28.1
AI	Deinococcota	Deinococci	Deinococcales	Deinococcaceae	Deinococcus	7.57e-09	0	15	55	0	27.3
AI	Deinococcota	Deinococci	Deinococcales	Thermaceae		1.24e-06	0	11	40	0	27.5
AI	Dependentiae					1.24e-06	0	11	40	0	27.5
AI	Dependentiae	Babeliae				1.24e-06	0	11	40	0	27.5
AI	Dependentiae	Babeliae	Babeliales			1.24e-06	0	11	40	0	27.5
AI	Desulfobacterota					3.62e-37	60	194	675	8.9	28.7
AI	Desulfobacterota	Desulfobacteria				4.35e-10	17	51	177	9.6	28.8
AI	Desulfobacterota	Desulfobacteria	Desulfobacterales			5.49e-07	16	40	141	11.3	28.4
AI	Desulfobacterota	Desulfobulbia	Desulfobulbales	Desulfobulbaceae		6.79e-06	0	10	35	0	28.6
AI	Desulfobacterota	Desulfovibrionia				7.74e-06	26	51	177	14.7	28.8
AI	Desulfobacterota	Desulfovibrionia	Desulfovibrionales			7.74e-06	26	51	177	14.7	28.8
AI	Desulfobacterota	Desulfovibrionia	Desulfovibrionales	Desulfovibrionaceae		2.22e-10	9	38	133	6.8	28.6
AI	Desulfobacterota	Syntrophia				1.1e-12	0	23	81	0	28.4
AI	Desulfobacterota	Syntrophia	Syntrophales			1.1e-12	0	23	81	0	28.4
AI	Desulfobacterota	Syntrophia	Syntrophales	Smithellaceae		4.83e-06	0	10	36	0	27.8
AI	Desulfobacterota_B					8.24e-06	1	12	43	2.3	27.9
AI	Desulfobacterota_B	Binatia				8.24e-06	1	12	43	2.3	27.9
AI	Desulfobacterota_F					2.22e-15	7	46	160	4.4	28.7
AI	Desulfobacterota_F	Desulfuromonadia				5.67e-14	7	42	149	4.7	28.2
AI	Desulfobacterota_F	Desulfuromonadia	Geobacterales			2e-13	0	24	86	0	27.9
AI	Desulfobacterota_F	Desulfuromonadia	Geobacterales	Geobacteraceae		8.83e-07	0	11	41	0	26.8
AI	Desulfobacterota_F	Desulfuromonadia	Geobacterales	Pseudopelobacteraceae		8.83e-07	0	11	41	0	26.8
AI	Dormibacterota					5.55e-13	0	23	83	0	27.7
AI	Dormibacterota	Dormibacteria				5.55e-13	0	23	83	0	27.7
AI	Dormibacterota	Dormibacteria	Dormibacterales			8.83e-07	0	11	41	0	26.8
AI	Dormibacterota	Dormibacteria	Dormibacterales	Dormibacteraceae		8.83e-07	0	11	41	0	26.8
AI	Elusimicrobiota					8.74e-07	10	30	107	9.3	28
AI	Eremiobacterota					2.74e-06	2	15	54	3.7	27.8
AI	Eremiobacterota	Eremiobacteria				4.47e-07	0	12	43	0	27.9
AI	Eremiobacterota	Eremiobacteria	Baltobacterales			1.74e-06	0	11	39	0	28.2
AI	Eremiobacterota	Eremiobacteria	Baltobacterales	Baltobacteraceae		4.83e-06	0	10	36	0	27.8
AI	Fibrobacterota					1.49e-09	3	24	86	3.5	27.9
AI	Fibrobacterota	Fibrobacteria				6.82e-08	2	19	66	3	28.8
AI	Fibrobacterota	Fibrobacteria	Fibrobacterales			4.99e-10	0	18	63	0	28.6
AI	Fibrobacterota	Fibrobacteria	Fibrobacterales	Fibrobacteraceae		7e-10	0	17	62	0	27.4
AI	Fibrobacterota	Fibrobacteria	Fibrobacterales	Fibrobacteraceae	Fibrobacter	6.29e-07	0	12	42	0	28.6
AI	Firmicutes					2.6e-120	411	977	3390	12.1	28.8
AI	Firmicutes	Bacilli				3.61e-119	406	966	3352	12.1	28.8
AI	Firmicutes	Bacilli	Acholeplasmatales	Acholeplasmataceae		1.21e-06	1	14	49	2	28.6
AI	Firmicutes	Bacilli	Bacillales_A			6.09e-25	0	47	164	0	28.7
AI	Firmicutes	Bacilli	Bacillales_A	Planococcaceae		6.09e-25	0	47	164	0	28.7
AI	Firmicutes	Bacilli	Bacillales_D			2.14e-16	10	54	189	5.3	28.6
AI	Firmicutes	Bacilli	Bacillales_D	Amphibacillaceae		8.57e-10	9	36	128	7	28.1
AI	Firmicutes	Bacilli	Bacillales_H			2.86e-08	5	25	90	5.6	27.8
AI	Firmicutes	Bacilli	Izemoplasmatales			6.8e-06	2	14	51	3.9	27.5
AI	Firmicutes	Bacilli	Izemoplasmatales	Izemoplasmataceae		6.79e-06	0	10	35	0	28.6
AI	Firmicutes	Bacilli	Lactobacillales			3.56e-38	106	269	936	11.3	28.7
AI	Firmicutes	Bacilli	Lactobacillales	Enterococcaceae		6.19e-10	2	23	81	2.5	28.4
AI	Firmicutes	Bacilli	Lactobacillales	Lactobacillaceae	Companilactobacillus	9.54e-06	0	9	34	0	26.5
AI	Firmicutes	Bacilli	Lactobacillales	Streptococcaceae		9.51e-50	0	95	332	0	28.6
AI	Firmicutes	Bacilli	Lactobacillales	Streptococcaceae	Streptococcus	3.59e-45	0	86	301	0	28.6
AI	Firmicutes	Bacilli	Mycoplasmatales			1.06e-30	0	58	203	0	28.6
AI	Firmicutes	Bacilli	Mycoplasmatales	Metamycoplasmataceae		3.39e-15	0	28	98	0	28.6
AI	Firmicutes	Bacilli	Mycoplasmatales	Mycoplasmataceae		1.49e-08	0	15	53	0	28.3
AI	Firmicutes	Bacilli	Mycoplasmatales	Mycoplasmoidaceae		4.83e-06	0	10	36	0	27.8
AI	Firmicutes	Bacilli	RF39			1.28e-32	0	62	216	0	28.7
AI	Firmicutes	Bacilli	RF39	UBA660		1.28e-32	0	62	216	0	28.7
AI	Firmicutes	Bacilli	RFN20			9.88e-14	4	36	125	3.2	28.8
AI	Firmicutes	Bacilli	RFN20	CAG-826		1.89e-11	2	26	92	2.2	28.3
AI	Firmicutes	Bacilli	Staphylococcales			1.26e-19	0	36	128	0	28.1
AI	Firmicutes	Bacilli	Staphylococcales	Staphylococcaceae		3.95e-13	0	24	84	0	28.6
AI	Firmicutes	Bacilli	Staphylococcales	Staphylococcaceae	Staphylococcus	1.8e-10	0	19	66	0	28.8
AI	Firmicutes_A	Clostridia	Clostridiales			5.16e-14	14	56	195	7.2	28.7
AI	Firmicutes_A	Clostridia	Clostridiales	Clostridiaceae		5.97e-14	12	52	182	6.6	28.6
AI	Firmicutes_A	Clostridia	Oscillospirales	Ruminococcaceae	Ruminococcus	1.61e-07	0	13	46	0	28.3
AI	Firmicutes_A	Clostridia	TANB77			3.68e-14	1	29	102	1	28.4
AI	Firmicutes_A	Clostridia	TANB77	CAG-508		1.38e-12	1	26	91	1.1	28.6
AI	Firmicutes_B					1.02e-19	19	79	275	6.9	28.7
AI	Firmicutes_B	Desulfotomaculia				4.1e-09	2	21	75	2.7	28
AI	Firmicutes_B	Desulfotomaculia	Desulfotomaculales			4.36e-07	2	17	60	3.3	28.3
AI	Firmicutes_B	Syntrophomonadia				1.38e-09	0	17	60	0	28.3
AI	Firmicutes_B	Syntrophomonadia	Syntrophomonadales			1.24e-06	0	11	40	0	27.5
AI	Firmicutes_C	Negativicutes	Veillonellales			2.02e-12	2	28	99	2	28.3
AI	Firmicutes_C	Negativicutes	Veillonellales	Veillonellaceae		3.19e-07	0	12	44	0	27.3
AI	Firmicutes_D					9.97e-12	2	27	94	2.1	28.7
AI	Firmicutes_D	Dethiobacteria				3.7e-11	1	23	81	1.2	28.4
AI	Firmicutes_D	Dethiobacteria	DTU022			4.99e-10	0	18	63	0	28.6
AI	Firmicutes_D	Dethiobacteria	DTU022	DTU022		2.45e-06	0	10	38	0	26.3
AI	Firmicutes_E					9.23e-08	1	16	57	1.8	28.1
AI	Firmicutes_G					2.77e-14	3	34	121	2.5	28.1
AI	Firmicutes_G	Limnochordia				3.55e-10	0	18	64	0	28.1
AI	Firmicutes_G	Limnochordia	DTU010			3.44e-06	0	10	37	0	27
AI	Gemmatimonadota	Gemmatimonadetes	Gemmatimonadales			6.84e-07	10	31	108	9.3	28.7
AI	Gemmatimonadota	Gemmatimonadetes	Gemmatimonadales	GWC2-71-9		1.49e-08	0	15	53	0	28.3
AI	Margulisbacteria					2.45e-06	0	10	38	0	26.3
AI	Methylomirabilota					1.61e-07	0	13	46	0	28.3
AI	Methylomirabilota	Methylomirabilia				1.61e-07	0	13	46	0	28.3
AI	Methylomirabilota	Methylomirabilia	Rokubacteriales			9.54e-06	0	9	34	0	26.5
AI	Nitrospirota					1.89e-27	2	59	205	1	28.8
AI	Nitrospirota	Nitrospiria				4.62e-16	2	36	125	1.6	28.8
AI	Nitrospirota	Nitrospiria	Nitrospirales			6.93e-16	1	32	114	0.9	28.1
AI	Nitrospirota	Nitrospiria	Nitrospirales	Nitrospiraceae		1.43e-13	0	25	87	0	28.7
AI	Nitrospirota	Thermodesulfovibrionia				8.43e-12	0	21	75	0	28
AI	Nitrospirota	Thermodesulfovibrionia	Thermodesulfovibrionales			1.38e-09	0	17	60	0	28.3
AI	Omnitrophota					1.91e-18	0	34	120	0	28.3
AI	Omnitrophota	Koll11				1.22e-15	0	29	101	0	28.7
AI	Patescibacteria					3.02e-67	175	461	1601	10.9	28.8
AI	Patescibacteria	Microgenomatia				2.22e-16	20	72	252	7.9	28.6
AI	Patescibacteria	Microgenomatia	UBA1400			9.55e-09	1	18	64	1.6	28.1
AI	Patescibacteria	Paceibacteria				3.61e-60	31	197	684	4.5	28.8
AI	Patescibacteria	Paceibacteria	Moranbacterales			1.87e-07	3	20	70	4.3	28.6
AI	Patescibacteria	Paceibacteria	Paceibacterales			9.39e-15	0	27	95	0	28.4
AI	Patescibacteria	Paceibacteria	UBA6257			1.88e-09	1	19	69	1.4	27.5
AI	Patescibacteria	Paceibacteria	UBA9983_A			4.75e-23	26	100	347	7.5	28.8
AI	Patescibacteria	Paceibacteria	UBA9983_A	UBA2163		3.54e-10	6	32	112	5.4	28.6
AI	Patescibacteria	Saccharimonadia				5.17e-17	9	53	187	4.8	28.3
AI	Patescibacteria	Saccharimonadia	Saccharimonadales			5.28e-16	9	51	179	5	28.5
AI	Patescibacteria	Saccharimonadia	Saccharimonadales	Saccharimonadaceae		2.87e-14	4	37	129	3.1	28.7
AI	Planctomycetota					1.64e-08	149	215	748	19.9	28.7
AI	Planctomycetota	Phycisphaerae	Sedimentisphaerales			4.14e-08	0	14	50	0	28
AI	Planctomycetota	Planctomycetes				3.69e-38	8	97	338	2.4	28.7
AI	Planctomycetota	Planctomycetes	Gemmatales			3.44e-06	0	10	37	0	27
AI	Planctomycetota	Planctomycetes	Gemmatales	Gemmataceae		9.54e-06	0	9	34	0	26.5
AI	Planctomycetota	Planctomycetes	Pirellulales			1.81e-22	7	61	214	3.3	28.5
AI	Planctomycetota	Planctomycetes	Pirellulales	Pirellulaceae		2.94e-09	7	31	111	6.3	27.9
AI	Planctomycetota	Planctomycetes	Pirellulales	UBA1268		3.44e-06	0	10	37	0	27
AI	Planctomycetota	Planctomycetes	Planctomycetales			4.61e-11	0	20	70	0	28.6
AI	Planctomycetota	Planctomycetes	Planctomycetales	Planctomycetaceae		2.53e-10	0	18	65	0	27.7
AI	Proteobacteria					2.32e-07	3883	4155	14419	26.9	28.8
AI	Proteobacteria	Alphaproteobacteria				0	373	1838	6379	5.8	28.8
AI	Proteobacteria	Alphaproteobacteria	Acetobacterales			3.27e-34	2	72	252	0.8	28.6
AI	Proteobacteria	Alphaproteobacteria	Acetobacterales	Acetobacteraceae		3.27e-34	2	72	252	0.8	28.6
AI	Proteobacteria	Alphaproteobacteria	Acetobacterales	Acetobacteraceae	Acetobacter	1.74e-06	0	11	39	0	28.2
AI	Proteobacteria	Alphaproteobacteria	Caulobacterales			8.69e-49	1	97	340	0.3	28.5
AI	Proteobacteria	Alphaproteobacteria	Caulobacterales	Caulobacteraceae		2.26e-29	0	55	194	0	28.4
AI	Proteobacteria	Alphaproteobacteria	Caulobacterales	Caulobacteraceae	Brevundimonas	2.34e-11	0	20	72	0	27.8
AI	Proteobacteria	Alphaproteobacteria	Caulobacterales	Caulobacteraceae	Caulobacter	8.18e-08	0	13	48	0	27.1
AI	Proteobacteria	Alphaproteobacteria	Caulobacterales	Caulobacteraceae	Phenylobacterium	4.83e-06	0	10	36	0	27.8
AI	Proteobacteria	Alphaproteobacteria	Caulobacterales	Hyphomonadaceae		5.14e-11	1	23	80	1.2	28.7
AI	Proteobacteria	Alphaproteobacteria	Caulobacterales	Maricaulaceae		4.47e-07	0	12	43	0	27.9
AI	Proteobacteria	Alphaproteobacteria	HIMB59			2.85e-26	0	49	173	0	28.3
AI	Proteobacteria	Alphaproteobacteria	HIMB59	GCA-002718135		3.77e-18	0	34	118	0	28.8
AI	Proteobacteria	Alphaproteobacteria	HIMB59	GCA-002718135	AG-337-I02	1.13e-16	0	31	108	0	28.7
AI	Proteobacteria	Alphaproteobacteria	HIMB59	HIMB59		7.57e-09	0	15	55	0	27.3
AI	Proteobacteria	Alphaproteobacteria	HIMB59	HIMB59	HIMB59	7.57e-09	0	15	55	0	27.3
AI	Proteobacteria	Alphaproteobacteria	Pelagibacterales			3.45e-173	0	336	1168	0	28.8
AI	Proteobacteria	Alphaproteobacteria	Pelagibacterales	AG-422-B15		1.06e-08	0	15	54	0	27.8
AI	Proteobacteria	Alphaproteobacteria	Pelagibacterales	AG-422-B15	AG-422-B15	3.19e-07	0	12	44	0	27.3
AI	Proteobacteria	Alphaproteobacteria	Pelagibacterales	Pelagibacteraceae		3.24e-165	0	321	1114	0	28.8
AI	Proteobacteria	Alphaproteobacteria	Pelagibacterales	Pelagibacteraceae	GCA-2704625	4.83e-06	0	10	36	0	27.8
AI	Proteobacteria	Alphaproteobacteria	Pelagibacterales	Pelagibacteraceae	Pelagibacter	6.63e-125	0	242	841	0	28.8
AI	Proteobacteria	Alphaproteobacteria	Pelagibacterales	Pelagibacteraceae	Pelagibacter_A	1.17e-20	0	38	135	0	28.1
AI	Proteobacteria	Alphaproteobacteria	Puniceispirillales			1.47e-17	0	32	114	0	28.1
AI	Proteobacteria	Alphaproteobacteria	Puniceispirillales	AAA536-G10		1.06e-08	0	15	54	0	27.8
AI	Proteobacteria	Alphaproteobacteria	Puniceispirillales	AAA536-G10	AAA536-G10	2.45e-06	0	10	38	0	26.3
AI	Proteobacteria	Alphaproteobacteria	Puniceispirillales	Puniceispirillaceae		2.1e-08	0	14	52	0	26.9
AI	Proteobacteria	Alphaproteobacteria	RF32			2.53e-10	0	18	65	0	27.7
AI	Proteobacteria	Alphaproteobacteria	RF32	CAG-239		6.29e-07	0	12	42	0	28.6
AI	Proteobacteria	Alphaproteobacteria	Rhizobiales			2.98e-90	101	402	1395	7.2	28.8
AI	Proteobacteria	Alphaproteobacteria	Rhizobiales	Beijerinckiaceae		3.27e-34	2	72	252	0.8	28.6
AI	Proteobacteria	Alphaproteobacteria	Rhizobiales	Beijerinckiaceae	Bosea	5.99e-06	1	12	44	2.3	27.3
AI	Proteobacteria	Alphaproteobacteria	Rhizobiales	Beijerinckiaceae	Methylobacterium	9.77e-10	1	20	71	1.4	28.2
AI	Proteobacteria	Alphaproteobacteria	Rhizobiales	Devosiaceae		3.83e-09	0	16	57	0	28.1
AI	Proteobacteria	Alphaproteobacteria	Rhizobiales	Rhizobiaceae		2.95e-23	75	177	617	12.2	28.7
AI	Proteobacteria	Alphaproteobacteria	Rhizobiales	Rhizobiaceae	Mesorhizobium	3.5e-17	1	35	123	0.8	28.5
AI	Proteobacteria	Alphaproteobacteria	Rhizobiales	Rhizobiaceae	Neorhizobium	6.79e-06	0	10	35	0	28.6
AI	Proteobacteria	Alphaproteobacteria	Rhizobiales	Rhizobiaceae	Rhizobium	1.14e-09	10	38	133	7.5	28.6
AI	Proteobacteria	Alphaproteobacteria	Rhizobiales	Xanthobacteraceae		2.38e-26	8	72	251	3.2	28.7
AI	Proteobacteria	Alphaproteobacteria	Rhizobiales	Xanthobacteraceae	Bradyrhizobium	1.2e-13	5	38	132	3.8	28.8
AI	Proteobacteria	Alphaproteobacteria	Rhizobiales_A			1.32e-16	1	34	119	0.8	28.6
AI	Proteobacteria	Alphaproteobacteria	Rhizobiales_A	Rhizobiaceae_A		1.32e-16	1	34	119	0.8	28.6
AI	Proteobacteria	Alphaproteobacteria	Rhizobiales_A	Rhizobiaceae_A	Bartonella	2.27e-07	0	12	45	0	26.7
AI	Proteobacteria	Alphaproteobacteria	Rhodobacterales			6.13e-30	140	292	1015	13.8	28.8
AI	Proteobacteria	Alphaproteobacteria	Rhodobacterales	Rhodobacteraceae		6.13e-30	140	292	1015	13.8	28.8
AI	Proteobacteria	Alphaproteobacteria	Rhodospirillales			1.38e-10	12	44	153	7.8	28.8
AI	Proteobacteria	Alphaproteobacteria	Rickettsiales			1.2e-13	5	38	132	3.8	28.8
AI	Proteobacteria	Alphaproteobacteria	Rickettsiales	Anaplasmataceae		1.24e-06	0	11	40	0	27.5
AI	Proteobacteria	Alphaproteobacteria	Rs-D84			8.8e-07	1	14	50	2	28
AI	Proteobacteria	Alphaproteobacteria	Rs-D84	Rs-D84		1.61e-07	0	13	46	0	28.3
AI	Proteobacteria	Alphaproteobacteria	Rs-D84	Rs-D84	Rs-D84	4.83e-06	0	10	36	0	27.8
AI	Proteobacteria	Alphaproteobacteria	Sphingomonadales			2.38e-52	57	228	793	7.2	28.8
AI	Proteobacteria	Alphaproteobacteria	Sphingomonadales	Sphingomonadaceae		8.59e-49	57	219	762	7.5	28.7
AI	Proteobacteria	Alphaproteobacteria	Sphingomonadales	Sphingomonadaceae	Erythrobacter	2.27e-07	0	12	45	0	26.7
AI	Proteobacteria	Alphaproteobacteria	Sphingomonadales	Sphingomonadaceae	Novosphingobium	3.39e-15	0	28	98	0	28.6
AI	Proteobacteria	Alphaproteobacteria	Sphingomonadales	Sphingomonadaceae	Sphingobium	1.8e-10	0	19	66	0	28.8
AI	Proteobacteria	Alphaproteobacteria	Sphingomonadales	Sphingomonadaceae	Sphingomonas	2.67e-24	2	52	183	1.1	28.4
AI	Proteobacteria	Alphaproteobacteria	TMED127			1.74e-06	0	11	39	0	28.2
AI	Proteobacteria	Alphaproteobacteria	TMED127	TMED127		1.74e-06	0	11	39	0	28.2
AI	Proteobacteria	Gammaproteobacteria	Arenicellales			5.99e-06	1	12	44	2.3	27.3
AI	Proteobacteria	Gammaproteobacteria	Burkholderiales			4.66e-36	448	717	2491	18	28.8
AI	Proteobacteria	Gammaproteobacteria	Burkholderiales	Burkholderiaceae		2.92e-42	245	480	1668	14.7	28.8
AI	Proteobacteria	Gammaproteobacteria	Burkholderiales	Burkholderiaceae	Achromobacter	1.24e-06	0	11	40	0	27.5
AI	Proteobacteria	Gammaproteobacteria	Burkholderiales	Burkholderiaceae	Acidovorax	9.54e-06	0	9	34	0	26.5
AI	Proteobacteria	Gammaproteobacteria	Burkholderiales	Burkholderiaceae	Burkholderia	2.35e-07	2	17	62	3.2	27.4
AI	Proteobacteria	Gammaproteobacteria	Burkholderiales	Burkholderiaceae	Caballeronia	3.19e-07	0	12	44	0	27.3
AI	Proteobacteria	Gammaproteobacteria	Burkholderiales	Burkholderiaceae	Cupriavidus	3.19e-07	0	12	44	0	27.3
AI	Proteobacteria	Gammaproteobacteria	Burkholderiales	Burkholderiaceae	Limnohabitans_A	3.44e-06	0	10	37	0	27
AI	Proteobacteria	Gammaproteobacteria	Burkholderiales	Burkholderiaceae	Paraburkholderia	2.56e-16	1	33	117	0.9	28.2
AI	Proteobacteria	Gammaproteobacteria	Burkholderiales	Burkholderiaceae	Polynucleobacter	6.48e-11	0	19	69	0	27.5
AI	Proteobacteria	Gammaproteobacteria	Burkholderiales	Burkholderiaceae	Rhodoferax	1.38e-12	1	26	91	1.1	28.6
AI	Proteobacteria	Gammaproteobacteria	Burkholderiales	Burkholderiaceae	Variovorax	4.36e-07	2	17	60	3.3	28.3
AI	Proteobacteria	Gammaproteobacteria	Burkholderiales	Gallionellaceae		7.57e-09	0	15	55	0	27.3
AI	Proteobacteria	Gammaproteobacteria	Burkholderiales	Methylophilaceae		6.68e-15	0	27	96	0	28.1
AI	Proteobacteria	Gammaproteobacteria	Burkholderiales	Nitrosomonadaceae		5.08e-10	1	21	73	1.4	28.8
AI	Proteobacteria	Gammaproteobacteria	Burkholderiales	Rhodocyclaceae		1.1e-10	22	60	210	10.5	28.6
AI	Proteobacteria	Gammaproteobacteria	Burkholderiales	SG8-39		8.18e-08	0	13	48	0	27.1
AI	Proteobacteria	Gammaproteobacteria	Burkholderiales	Thiobacillaceae		3.19e-07	0	12	44	0	27.3
AI	Proteobacteria	Gammaproteobacteria	Chromatiales			7.17e-09	4	25	88	4.5	28.4
AI	Proteobacteria	Gammaproteobacteria	Chromatiales	Chromatiaceae		9.2e-06	2	14	50	4	28
AI	Proteobacteria	Gammaproteobacteria	Ectothiorhodospirales			8.8e-07	1	14	50	2	28
AI	Proteobacteria	Gammaproteobacteria	Enterobacterales	Pasteurellaceae		5.43e-13	5	36	127	3.9	28.3
AI	Proteobacteria	Gammaproteobacteria	Enterobacterales	Succinivibrionaceae		6.29e-07	0	12	42	0	28.6
AI	Proteobacteria	Gammaproteobacteria	Pseudomonadales	HTCC2089		2.19e-09	4	26	92	4.3	28.3
AI	Proteobacteria	Gammaproteobacteria	Pseudomonadales	Porticoccaceae		3.5e-08	1	17	60	1.7	28.3
AI	Proteobacteria	Gammaproteobacteria	SAR86			7.92e-26	0	48	170	0	28.2
AI	Proteobacteria	Gammaproteobacteria	SAR86	AG-339-G14		4.83e-06	0	10	36	0	27.8
AI	Proteobacteria	Gammaproteobacteria	SAR86	D2472		1.32e-14	0	27	94	0	28.7
AI	Proteobacteria	Gammaproteobacteria	SAR86	D2472	SAR86A	6.79e-06	0	10	35	0	28.6
AI	Proteobacteria	Gammaproteobacteria	Steroidobacterales			2.53e-08	1	17	61	1.6	27.9
AI	Proteobacteria	Gammaproteobacteria	Steroidobacterales	Steroidobacteraceae		2.53e-08	1	17	61	1.6	27.9
AI	Proteobacteria	Gammaproteobacteria	Xanthomonadales			2.04e-60	7	140	488	1.4	28.7
AI	Proteobacteria	Gammaproteobacteria	Xanthomonadales	Rhodanobacteraceae		2.33e-15	2	34	120	1.7	28.3
AI	Proteobacteria	Gammaproteobacteria	Xanthomonadales	Xanthomonadaceae		2.09e-41	3	90	313	1	28.8
AI	Proteobacteria	Gammaproteobacteria	Xanthomonadales	Xanthomonadaceae	Lysobacter	3.19e-07	0	12	44	0	27.3
AI	Proteobacteria	Gammaproteobacteria	Xanthomonadales	Xanthomonadaceae	Stenotrophomonas	1.37e-10	1	22	77	1.3	28.6
AI	Proteobacteria	Gammaproteobacteria	Xanthomonadales	Xanthomonadaceae	Xanthomonas	1.15e-07	0	13	47	0	27.7
AI	Spirochaetota	Leptospirae				1.1e-12	0	23	81	0	28.4
AI	Spirochaetota	Leptospirae	Leptospirales			2.16e-12	0	22	79	0	27.8
AI	Spirochaetota	Leptospirae	Leptospirales	Leptospiraceae		2.34e-11	0	20	72	0	27.8
AI	Thermotogota					1.66e-11	0	21	73	0	28.8
AI	Thermotogota	Thermotogae				1.66e-11	0	21	73	0	28.8
AI	Verrucomicrobiota					5.53e-77	45	264	917	4.9	28.8
AI	Verrucomicrobiota	Kiritimatiellae				3.59e-19	2	42	147	1.4	28.6
AI	Verrucomicrobiota	Kiritimatiellae	RFP12			1.32e-08	1	18	63	1.6	28.6
AI	Verrucomicrobiota	Kiritimatiellae	RFP12	UBA1067		3.35e-07	1	15	53	1.9	28.3
AI	Verrucomicrobiota	Lentisphaeria				9.77e-10	1	20	71	1.4	28.2
AI	Verrucomicrobiota	Verrucomicrobiae				1.4e-52	42	201	699	6	28.8
AI	Verrucomicrobiota	Verrucomicrobiae	Opitutales			3.43e-28	6	71	248	2.4	28.6
AI	Verrucomicrobiota	Verrucomicrobiae	Opitutales	Opitutaceae		1.11e-09	6	31	108	5.6	28.7
AI	Verrucomicrobiota	Verrucomicrobiae	Opitutales	UBA953		1.24e-06	0	11	40	0	27.5
AI	Verrucomicrobiota	Verrucomicrobiae	Opitutales	UBA953	UBA953	6.79e-06	0	10	35	0	28.6
AI	Verrucomicrobiota	Verrucomicrobiae	Pedosphaerales			7.89e-17	5	44	156	3.2	28.2
AI	Verrucomicrobiota	Verrucomicrobiae	Verrucomicrobiales			7.85e-12	7	38	132	5.3	28.8
AII	Acidobacteriota	Acidobacteriae				5.07e-17	32	94	339	9.4	27.7
AII	Acidobacteriota	Acidobacteriae	Acidobacteriales			2.1e-15	11	54	195	5.6	27.7
AII	Acidobacteriota	Acidobacteriae	Acidobacteriales	Acidobacteriaceae		4.76e-09	8	33	120	6.7	27.5
AII	Acidobacteriota	Acidobacteriae	Acidobacteriales	Acidobacteriaceae	Terracidiphilus	5.62e-06	0	10	37	0	27
AII	Acidobacteriota	Acidobacteriae	Acidobacteriales	Koribacteraceae		1.11e-07	2	18	67	3	26.9
AII	Acidobacteriota	Acidobacteriae	UBA7541			1.2e-06	1	14	51	2	27.5
AII	Acidobacteriota	Acidobacteriae	UBA7541	UBA7541		2.22e-06	1	13	49	2	26.5
AII	Acidobacteriota	Blastocatellia	Pyrinomonadales			8.81e-07	1	14	52	1.9	26.9
AII	Acidobacteriota	Blastocatellia	Pyrinomonadales	Pyrinomonadaceae		8.81e-07	1	14	52	1.9	26.9
AII	Actinobacteriota	Acidimicrobiia				1.96e-26	37	128	460	8	27.8
AII	Actinobacteriota	Acidimicrobiia	Acidimicrobiales			4.68e-17	36	100	362	9.9	27.6
AII	Actinobacteriota	Acidimicrobiia	Acidimicrobiales	Ilumatobacteraceae		1.91e-08	5	26	95	5.3	27.4
AII	Actinobacteriota	Acidimicrobiia	Actinomarinales			7.91e-07	0	11	43	0	25.6
AII	Actinobacteriota	Acidimicrobiia	Actinomarinales	Actinomarinaceae		7.91e-07	0	11	43	0	25.6
AII	Actinobacteriota	Acidimicrobiia	Actinomarinales	Actinomarinaceae	Actinomarina	7.91e-07	0	11	43	0	25.6
AII	Actinobacteriota	Actinomycetia	Actinomycetales			4.33e-06	387	467	1678	23.1	27.8
AII	Actinobacteriota	Actinomycetia	Actinomycetales	Actinomycetaceae	Actinomyces	5.7e-07	0	12	44	0	27.3
AII	Actinobacteriota	Actinomycetia	Actinomycetales	Bifidobacteriaceae		5.77e-15	3	36	131	2.3	27.5
AII	Actinobacteriota	Actinomycetia	Actinomycetales	Bifidobacteriaceae	Bifidobacterium	8.08e-12	3	29	107	2.8	27.1
AII	Actinobacteriota	Actinomycetia	Actinomycetales	Cellulomonadaceae	Cellulomonas	1.59e-06	2	16	58	3.4	27.6
AII	Actinobacteriota	Actinomycetia	Actinomycetales	Microbacteriaceae		1.38e-14	104	188	675	15.4	27.9
AII	Actinobacteriota	Actinomycetia	Actinomycetales	Microbacteriaceae	Microbacterium	1.47e-08	24	57	206	11.7	27.7
AII	Actinobacteriota	Actinomycetia	Nanopelagicales			6.52e-34	2	72	260	0.8	27.7
AII	Actinobacteriota	Actinomycetia	Nanopelagicales	Nanopelagicaceae		2.13e-28	0	54	195	0	27.7
AII	Actinobacteriota	Actinomycetia	Nanopelagicales	Nanopelagicaceae	Planktophila	1.2e-12	0	23	84	0	27.4
AII	Actinobacteriota	Coriobacteriia				2.15e-65	12	165	594	2	27.8
AII	Actinobacteriota	Coriobacteriia	Coriobacteriales			4.4e-60	12	154	554	2.2	27.8
AII	Actinobacteriota	Coriobacteriia	Coriobacteriales	Atopobiaceae		6.44e-15	0	27	100	0	27
AII	Actinobacteriota	Coriobacteriia	Coriobacteriales	Coriobacteriaceae		1.35e-41	3	91	327	0.9	27.8
AII	Actinobacteriota	Coriobacteriia	Coriobacteriales	Coriobacteriaceae	Collinsella	4.42e-40	3	88	316	0.9	27.8
AII	Actinobacteriota	Coriobacteriia	Coriobacteriales	Eggerthellaceae		1.59e-06	8	27	97	8.2	27.8
AII	Actinobacteriota	Thermoleophilia				1.04e-07	22	51	186	11.8	27.4
AII	Actinobacteriota	Thermoleophilia	Gaiellales			3.27e-09	1	19	70	1.4	27.1
AII	Actinobacteriota	Thermoleophilia	Gaiellales	Gaiellaceae		1.59e-09	0	17	62	0	27.4
AII	Aquificota					1.13e-08	0	15	56	0	26.8
AII	Aquificota	Aquificae				2.97e-07	0	12	46	0	26.1
AII	Armatimonadota					1.49e-10	4	29	105	3.8	27.6
AII	Bacteroidota					2.29e-77	1015	1621	5818	17.4	27.9
AII	Bacteroidota	Bacteroidia				1.23e-94	863	1505	5402	16	27.9
AII	Bacteroidota	Bacteroidia	AKYH767			2.01e-07	2	18	65	3.1	27.7
AII	Bacteroidota	Bacteroidia	Bacteroidales			3.63e-10	457	580	2083	21.9	27.8
AII	Bacteroidota	Bacteroidia	Bacteroidales	Bacteroidaceae		7.66e-10	123	191	687	17.9	27.8
AII	Bacteroidota	Bacteroidia	Bacteroidales	Bacteroidaceae	Prevotella	2.68e-06	68	106	383	17.8	27.7
AII	Bacteroidota	Bacteroidia	Bacteroidales	Bacteroidaceae	UBA4372	7.91e-07	0	11	43	0	25.6
AII	Bacteroidota	Bacteroidia	Bacteroidales	Muribaculaceae		5.32e-18	8	54	195	4.1	27.7
AII	Bacteroidota	Bacteroidia	Bacteroidales	Muribaculaceae	Sodaliphilus	8.03e-08	0	13	50	0	26
AII	Bacteroidota	Bacteroidia	Bacteroidales	P3		1.17e-10	0	19	70	0	27.1
AII	Bacteroidota	Bacteroidia	Bacteroidales	P3	UBA1711	1.52e-06	0	11	41	0	26.8
AII	Bacteroidota	Bacteroidia	Bacteroidales	Paludibacteraceae		3.4e-16	2	36	131	1.5	27.5
AII	Bacteroidota	Bacteroidia	Bacteroidales	Paludibacteraceae	RF16	6.06e-11	0	20	72	0	27.8
AII	Bacteroidota	Bacteroidia	Bacteroidales	Prolixibacteraceae		7.4e-08	1	16	60	1.7	26.7
AII	Bacteroidota	Bacteroidia	Bacteroidales	Rikenellaceae		1.59e-09	0	17	62	0	27.4
AII	Bacteroidota	Bacteroidia	Bacteroidales	Rikenellaceae	Alistipes	5.7e-07	0	12	44	0	27.3
AII	Bacteroidota	Bacteroidia	Bacteroidales	UBA932	RC9	2.23e-13	7	41	150	4.7	27.3
AII	Bacteroidota	Bacteroidia	Chitinophagales	Chitinophagaceae	Flavipsychrobacter	4.1e-06	1	13	47	2.1	27.7
AII	Bacteroidota	Bacteroidia	Cytophagales			1.43e-27	42	139	501	8.4	27.7
AII	Bacteroidota	Bacteroidia	Cytophagales	Hymenobacteraceae		2.34e-16	1	34	122	0.8	27.9
AII	Bacteroidota	Bacteroidia	Cytophagales	Hymenobacteraceae	Hymenobacter	4.31e-10	0	18	66	0	27.3
AII	Bacteroidota	Bacteroidia	Cytophagales	Spirosomaceae		1.87e-11	6	35	127	4.7	27.6
AII	Bacteroidota	Bacteroidia	Flavobacteriales			1.02e-72	198	514	1847	10.7	27.8
AII	Bacteroidota	Bacteroidia	Flavobacteriales	Blattabacteriaceae		3.01e-08	0	14	53	0	26.4
AII	Bacteroidota	Bacteroidia	Flavobacteriales	Blattabacteriaceae	Blattabacterium	1.54e-07	0	13	48	0	27.1
AII	Bacteroidota	Bacteroidia	Flavobacteriales	Crocinitomicaceae		6.06e-11	0	20	72	0	27.8
AII	Bacteroidota	Bacteroidia	Flavobacteriales	Flavobacteriaceae		4.5e-33	171	347	1247	13.7	27.8
AII	Bacteroidota	Bacteroidia	Flavobacteriales	Flavobacteriaceae	Flavobacterium	9.34e-11	41	88	319	12.9	27.6
AII	Bacteroidota	Bacteroidia	Flavobacteriales	Flavobacteriaceae	Winogradskyella	7.56e-06	1	12	45	2.2	26.7
AII	Bacteroidota	Bacteroidia	Flavobacteriales	Schleiferiaceae		7.91e-07	0	11	43	0	25.6
AII	Bacteroidota	Bacteroidia	Flavobacteriales	UA16		2.92e-06	0	10	39	0	25.6
AII	Bacteroidota	Bacteroidia	Flavobacteriales	Weeksellaceae		8.93e-16	19	69	250	7.6	27.6
AII	Bacteroidota	Bacteroidia	Flavobacteriales	Weeksellaceae	Chryseobacterium	2.8e-17	2	38	139	1.4	27.3
AII	Bacteroidota	Bacteroidia	Sphingobacteriales			1.67e-30	11	88	318	3.5	27.7
AII	Bacteroidota	Bacteroidia	Sphingobacteriales	Sphingobacteriaceae		5.36e-30	11	87	314	3.5	27.7
AII	Bacteroidota	Bacteroidia	Sphingobacteriales	Sphingobacteriaceae	Mucilaginibacter	6.25e-13	0	23	86	0	26.7
AII	Bacteroidota	Bacteroidia	Sphingobacteriales	Sphingobacteriaceae	Pedobacter	4.67e-11	4	30	109	3.7	27.5
AII	Bacteroidota	Bacteroidia	Sphingobacteriales	Sphingobacteriaceae	Sphingobacterium	2.71e-07	2	17	64	3.1	26.6
AII	Bacteroidota	Chlorobia				2.14e-10	3	26	96	3.1	27.1
AII	Bacteroidota	Chlorobia	Chlorobiales			2.14e-10	3	26	96	3.1	27.1
AII	Bacteroidota	Chlorobia	Chlorobiales	Chlorobiaceae		1.22e-13	0	25	91	0	27.5
AII	Bacteroidota	Chlorobia	Chlorobiales	Chlorobiaceae	Chlorobium	8.28e-10	0	17	64	0	26.6
AII	Bacteroidota	Rhodothermia	Balneolales			2.35e-13	0	24	89	0	27
AII	Bacteroidota	Rhodothermia	Balneolales	Balneolaceae		3.06e-09	0	16	60	0	26.7
AII	Bdellovibrionota					4.58e-10	15	47	172	8.7	27.3
AII	Chlamydiota					2.89e-10	7	34	124	5.6	27.4
AII	Chlamydiota	Chlamydiia				2.89e-10	7	34	124	5.6	27.4
AII	Chlamydiota	Chlamydiia	Chlamydiales			1.11e-09	7	33	119	5.9	27.7
AII	Chloroflexota					2.55e-10	189	273	982	19.2	27.8
AII	Chloroflexota	Anaerolineae				2.03e-11	55	110	397	13.9	27.7
AII	Chloroflexota	Anaerolineae	Anaerolineales			4.01e-21	7	59	212	3.3	27.8
AII	Chloroflexota	Anaerolineae	Anaerolineales	Anaerolineaceae		4.81e-09	5	27	100	5	27
AII	Chloroflexota	Anaerolineae	Anaerolineales	EnvOPS12		5.88e-09	0	16	58	0	27.6
AII	Chloroflexota	Anaerolineae	SBR1031			4.11e-07	0	12	45	0	26.7
AII	Chloroflexota	Dehalococcoidia				2.3e-06	61	98	353	17.3	27.8
AII	Chloroflexota	Dehalococcoidia	Dehalococcoidales			2.24e-10	0	18	68	0	26.5
AII	Chloroflexota	Dehalococcoidia	GIF9			4.05e-06	0	10	38	0	26.3
AII	Chloroflexota	Dehalococcoidia	UBA1151			1.54e-07	0	13	48	0	27.1
AII	Cyanobacteria					8.29e-78	60	297	1067	5.6	27.8
AII	Cyanobacteria	Cyanobacteriia				6.45e-61	60	256	920	6.5	27.8
AII	Cyanobacteria	Cyanobacteriia	Cyanobacteriales			3.68e-40	2	85	305	0.7	27.9
AII	Cyanobacteria	Cyanobacteriia	Cyanobacteriales	Nostocaceae		6.75e-18	0	33	121	0	27.3
AII	Cyanobacteria	Cyanobacteriia	PCC-6307			2.66e-20	53	136	490	10.8	27.8
AII	Cyanobacteria	Cyanobacteriia	PCC-6307	Cyanobiaceae		2.66e-20	53	136	490	10.8	27.8
AII	Cyanobacteria	Cyanobacteriia	PCC-6307	Cyanobiaceae	Prochlorococcus_A	2.48e-38	0	73	265	0	27.5
AII	Cyanobacteria	Cyanobacteriia	PCC-6307	Cyanobiaceae	Prochlorococcus_B	2.92e-06	0	10	39	0	25.6
AII	Cyanobacteria	Vampirovibrionia				9.79e-21	0	39	141	0	27.7
AII	Cyanobacteria	Vampirovibrionia	Gastranaerophilales			1.77e-16	0	30	111	0	27
AII	Cyanobacteria	Vampirovibrionia	Gastranaerophilales	Gastranaerophilaceae		1.74e-15	0	28	104	0	26.9
AII	Deinococcota	Deinococci	Deinococcales	Thermaceae		2.11e-06	0	11	40	0	27.5
AII	Dependentiae					2.11e-06	0	11	40	0	27.5
AII	Dependentiae	Babeliae				2.11e-06	0	11	40	0	27.5
AII	Dependentiae	Babeliae	Babeliales			2.11e-06	0	11	40	0	27.5
AII	Desulfobacterota	Syntrophia	Syntrophales	Smithellaceae		7.79e-06	0	10	36	0	27.8
AII	Desulfobacterota_F	Desulfuromonadia	Geobacterales			3.37e-08	4	23	86	4.7	26.7
AII	Dormibacterota					9.74e-09	3	23	83	3.6	27.7
AII	Dormibacterota	Dormibacteria				9.74e-09	3	23	83	3.6	27.7
AII	Dormibacterota	Dormibacteria	Dormibacterales			1.52e-06	0	11	41	0	26.8
AII	Dormibacterota	Dormibacteria	Dormibacterales	Dormibacteraceae		1.52e-06	0	11	41	0	26.8
AII	Firmicutes	Bacilli	Mycoplasmatales			1.56e-29	0	56	203	0	27.6
AII	Firmicutes	Bacilli	Mycoplasmatales	Metamycoplasmataceae		1.24e-14	0	27	98	0	27.6
AII	Firmicutes	Bacilli	Mycoplasmatales	Mycoplasmataceae		3.01e-08	0	14	53	0	26.4
AII	Firmicutes	Bacilli	Mycoplasmatales	Mycoplasmoidaceae		7.79e-06	0	10	36	0	27.8
AII	Firmicutes	Bacilli	RF39			2.23e-31	0	60	216	0	27.8
AII	Firmicutes	Bacilli	RF39	UBA660		2.23e-31	0	60	216	0	27.8
AII	Firmicutes	Bacilli	RFN20			1.83e-18	0	34	125	0	27.2
AII	Firmicutes	Bacilli	RFN20	CAG-826		8.8e-14	0	25	92	0	27.2
AII	Firmicutes_A					2.02e-146	458	1132	4062	11.3	27.9
AII	Firmicutes_A	Clostridia				4.07e-117	427	993	3566	12	27.8
AII	Firmicutes_A	Clostridia	Acetivibrionales			6.11e-08	2	19	69	2.9	27.5
AII	Firmicutes_A	Clostridia	Lachnospirales			2.1e-99	65	358	1285	5.1	27.9
AII	Firmicutes_A	Clostridia	Lachnospirales	Lachnospiraceae		6.05e-110	37	321	1155	3.2	27.8
AII	Firmicutes_A	Clostridia	Lachnospirales	Lachnospiraceae	Butyrivibrio	7.79e-06	0	10	36	0	27.8
AII	Firmicutes_A	Clostridia	Lachnospirales	Lachnospiraceae	CAG-791	1.52e-06	0	11	41	0	26.8
AII	Firmicutes_A	Clostridia	Oscillospirales			3.33e-131	29	348	1249	2.3	27.9
AII	Firmicutes_A	Clostridia	Oscillospirales	Acutalibacteraceae		4.9e-42	14	120	433	3.2	27.7
AII	Firmicutes_A	Clostridia	Oscillospirales	Acutalibacteraceae	Eubacterium_R	5.62e-06	0	10	37	0	27
AII	Firmicutes_A	Clostridia	Oscillospirales	Acutalibacteraceae	UBA1213	5.79e-08	0	14	51	0	27.5
AII	Firmicutes_A	Clostridia	Oscillospirales	CAG-272		9.87e-14	1	28	103	1	27.2
AII	Firmicutes_A	Clostridia	Oscillospirales	Oscillospiraceae		1.46e-38	5	90	326	1.5	27.6
AII	Firmicutes_A	Clostridia	Oscillospirales	Ruminococcaceae		3.15e-33	8	87	314	2.5	27.7
AII	Firmicutes_A	Clostridia	Oscillospirales	Ruminococcaceae	Ruminococcus	2.97e-07	0	12	46	0	26.1
AII	Firmicutes_A	Clostridia	Oscillospirales	Ruminococcaceae	Ruminococcus_D	4.05e-06	0	10	38	0	26.3
AII	Firmicutes_A	Clostridia	Peptostreptococcales	Anaerovoracaceae		8.04e-17	3	40	145	2.1	27.6
AII	Firmicutes_A	Clostridia	Saccharofermentanales			4.46e-08	4	23	85	4.7	27.1
AII	Firmicutes_A	Clostridia	TANB77			1.36e-13	1	28	102	1	27.5
AII	Firmicutes_A	Clostridia	TANB77	CAG-508		4.41e-12	1	25	91	1.1	27.5
AII	Firmicutes_A	Clostridia	Tissierellales	Peptoniphilaceae		8.37e-09	5	27	98	5.1	27.6
AII	Firmicutes_A	Clostridia_A				3.09e-38	16	116	419	3.8	27.7
AII	Firmicutes_A	Clostridia_A	Christensenellales			3.09e-38	16	116	419	3.8	27.7
AII	Firmicutes_A	Clostridia_A	Christensenellales	Borkfalkiaceae		4.18e-08	0	14	52	0	26.9
AII	Firmicutes_A	Clostridia_A	Christensenellales	CAG-138		8.15e-09	0	15	57	0	26.3
AII	Firmicutes_A	Clostridia_A	Christensenellales	CAG-74		6.94e-09	10	36	131	7.6	27.5
AII	Firmicutes_B					1.93e-11	31	76	275	11.3	27.6
AII	Firmicutes_B	Desulfotomaculia				6.82e-10	1	20	75	1.3	26.7
AII	Firmicutes_B	Desulfotomaculia	Desulfotomaculales			7.4e-08	1	16	60	1.7	26.7
AII	Firmicutes_B	Syntrophomonadia				3.06e-09	0	16	60	0	26.7
AII	Firmicutes_B	Syntrophomonadia	Syntrophomonadales			2.11e-06	0	11	40	0	27.5
AII	Firmicutes_D					1.49e-07	6	26	94	6.4	27.7
AII	Firmicutes_D	Dethiobacteria				8.44e-07	5	22	81	6.2	27.2
AII	Firmicutes_G					6.48e-10	7	33	121	5.8	27.3
AII	Firmicutes_G	Limnochordia				2.13e-08	1	17	64	1.6	26.6
AII	Firmicutes_G	Limnochordia	DTU010			5.62e-06	0	10	37	0	27
AII	Fusobacteriota					1.2e-12	0	23	84	0	27.4
AII	Fusobacteriota	Fusobacteriia				1.2e-12	0	23	84	0	27.4
AII	Fusobacteriota	Fusobacteriia	Fusobacteriales			1.67e-12	0	23	83	0	27.7
AII	Fusobacteriota	Fusobacteriia	Fusobacteriales	Fusobacteriaceae		3.01e-08	0	14	53	0	26.4
AII	Myxococcota					7.6e-11	40	87	315	12.7	27.6
AII	Myxococcota	Polyangia				1.44e-06	10	30	109	9.2	27.5
AII	Nitrospirota					2.6e-26	2	57	205	1	27.8
AII	Nitrospirota	Nitrospiria				9e-17	1	34	125	0.8	27.2
AII	Nitrospirota	Nitrospiria	Nitrospirales			2.99e-15	1	31	114	0.9	27.2
AII	Nitrospirota	Nitrospiria	Nitrospirales	Nitrospiraceae		4.51e-13	0	24	87	0	27.6
AII	Nitrospirota	Thermodesulfovibrionia				6.82e-10	1	20	75	1.3	26.7
AII	Nitrospirota	Thermodesulfovibrionia	Thermodesulfovibrionales			7.4e-08	1	16	60	1.7	26.7
AII	Omnitrophota					1.31e-10	6	33	120	5	27.5
AII	Omnitrophota	Koll11				3.65e-09	5	28	101	5	27.7
AII	Patescibacteria					7.89e-147	56	446	1601	3.5	27.9
AII	Patescibacteria	ABY1				8.05e-17	15	65	234	6.4	27.8
AII	Patescibacteria	ABY1	SG8-24			3.49e-07	1	15	55	1.8	27.3
AII	Patescibacteria	Gracilibacteria				2.29e-06	10	29	107	9.3	27.1
AII	Patescibacteria	Microgenomatia				2.06e-27	6	70	252	2.4	27.8
AII	Patescibacteria	Microgenomatia	GWA2-44-7			4.11e-07	0	12	45	0	26.7
AII	Patescibacteria	Microgenomatia	UBA1400			2.13e-08	1	17	64	1.6	26.6
AII	Patescibacteria	Paceibacteria				2.09e-72	16	190	684	2.3	27.8
AII	Patescibacteria	Paceibacteria	Moranbacterales			4.13e-07	3	19	70	4.3	27.1
AII	Patescibacteria	Paceibacteria	Paceibacterales			1.25e-12	1	26	95	1.1	27.4
AII	Patescibacteria	Paceibacteria	UBA6257			1.62e-10	0	19	69	0	27.5
AII	Patescibacteria	Paceibacteria	UBA9983_A			3.36e-34	11	96	347	3.2	27.7
AII	Patescibacteria	Paceibacteria	UBA9983_A	UBA2163		1.95e-11	4	31	112	3.6	27.7
AII	Patescibacteria	Paceibacteria	UBA9983_A	UBA9973		3.96e-06	3	17	62	4.8	27.4
AII	Patescibacteria	Saccharimonadia				5.19e-17	8	52	187	4.3	27.8
AII	Patescibacteria	Saccharimonadia	Saccharimonadales			4.99e-16	8	49	179	4.5	27.4
AII	Patescibacteria	Saccharimonadia	Saccharimonadales	Saccharimonadaceae		1.06e-14	3	35	129	2.3	27.1
AII	Planctomycetota					4.26e-46	54	208	748	7.2	27.8
AII	Planctomycetota	Phycisphaerae				2.07e-13	24	71	257	9.3	27.6
AII	Planctomycetota	Phycisphaerae	Sedimentisphaerales			1.63e-06	1	13	50	2	26
AII	Planctomycetota	Planctomycetes				2.97e-28	16	94	338	4.7	27.8
AII	Planctomycetota	Planctomycetes	Pirellulales			2.23e-21	7	59	214	3.3	27.6
AII	Planctomycetota	Planctomycetes	Pirellulales	Pirellulaceae		9.3e-09	7	30	111	6.3	27
AII	Planctomycetota	Planctomycetes	Pirellulales	UBA1268		5.62e-06	0	10	37	0	27
AII	Proteobacteria	Alphaproteobacteria				4.34e-47	1280	1778	6379	20.1	27.9
AII	Proteobacteria	Alphaproteobacteria	Caulobacterales			4.26e-12	42	94	340	12.4	27.6
AII	Proteobacteria	Alphaproteobacteria	Caulobacterales	Caulobacteraceae		2.18e-12	15	54	194	7.7	27.8
AII	Proteobacteria	Alphaproteobacteria	Caulobacterales	Caulobacteraceae	Brevundimonas	2.49e-08	2	20	72	2.8	27.8
AII	Proteobacteria	Alphaproteobacteria	HIMB59			2.82e-25	0	48	173	0	27.7
AII	Proteobacteria	Alphaproteobacteria	HIMB59	GCA-002718135		1.8e-17	0	32	118	0	27.1
AII	Proteobacteria	Alphaproteobacteria	HIMB59	GCA-002718135	AG-337-I02	4.72e-16	0	30	108	0	27.8
AII	Proteobacteria	Alphaproteobacteria	HIMB59	HIMB59		1.57e-08	0	15	55	0	27.3
AII	Proteobacteria	Alphaproteobacteria	HIMB59	HIMB59	HIMB59	1.57e-08	0	15	55	0	27.3
AII	Proteobacteria	Alphaproteobacteria	Pelagibacterales			1.78e-166	0	325	1168	0	27.8
AII	Proteobacteria	Alphaproteobacteria	Pelagibacterales	AG-422-B15		2.17e-08	0	15	54	0	27.8
AII	Proteobacteria	Alphaproteobacteria	Pelagibacterales	AG-422-B15	AG-422-B15	5.7e-07	0	12	44	0	27.3
AII	Proteobacteria	Alphaproteobacteria	Pelagibacterales	Pelagibacteraceae		8.21e-159	0	310	1114	0	27.8
AII	Proteobacteria	Alphaproteobacteria	Pelagibacterales	Pelagibacteraceae	GCA-2704625	7.79e-06	0	10	36	0	27.8
AII	Proteobacteria	Alphaproteobacteria	Pelagibacterales	Pelagibacteraceae	Pelagibacter	4.52e-120	0	234	841	0	27.8
AII	Proteobacteria	Alphaproteobacteria	Pelagibacterales	Pelagibacteraceae	Pelagibacter_A	6.96e-20	0	37	135	0	27.4
AII	Proteobacteria	Alphaproteobacteria	Puniceispirillales			2.99e-15	1	31	114	0.9	27.2
AII	Proteobacteria	Alphaproteobacteria	Puniceispirillales	AAA536-G10		2.17e-08	0	15	54	0	27.8
AII	Proteobacteria	Alphaproteobacteria	Puniceispirillales	AAA536-G10	AAA536-G10	4.05e-06	0	10	38	0	26.3
AII	Proteobacteria	Alphaproteobacteria	Puniceispirillales	Puniceispirillaceae		4.18e-08	0	14	52	0	26.9
AII	Proteobacteria	Alphaproteobacteria	RF32			5.97e-10	0	18	65	0	27.7
AII	Proteobacteria	Alphaproteobacteria	RF32	CAG-239		1.1e-06	0	11	42	0	26.2
AII	Proteobacteria	Alphaproteobacteria	Rhizobiales	Rhizobiaceae		3.19e-07	118	171	617	19.1	27.7
AII	Proteobacteria	Alphaproteobacteria	Rhizobiales	Rhizobiaceae	Mesorhizobium	2.61e-06	13	34	123	10.6	27.6
AII	Proteobacteria	Alphaproteobacteria	Rhodobacterales			5.38e-34	123	282	1015	12.1	27.8
AII	Proteobacteria	Alphaproteobacteria	Rhodobacterales	Rhodobacteraceae		5.38e-34	123	282	1015	12.1	27.8
AII	Proteobacteria	Alphaproteobacteria	Rhodospirillales			1.29e-10	11	42	153	7.2	27.5
AII	Proteobacteria	Alphaproteobacteria	Rickettsiales			3.27e-11	7	36	132	5.3	27.3
AII	Proteobacteria	Alphaproteobacteria	Rickettsiales	Anaplasmataceae		2.11e-06	0	11	40	0	27.5
AII	Proteobacteria	Alphaproteobacteria	Rs-D84			8.03e-08	0	13	50	0	26
AII	Proteobacteria	Alphaproteobacteria	Rs-D84	Rs-D84		2.97e-07	0	12	46	0	26.1
AII	Proteobacteria	Alphaproteobacteria	Rs-D84	Rs-D84	Rs-D84	7.79e-06	0	10	36	0	27.8
AII	Proteobacteria	Alphaproteobacteria	TMED127			2.92e-06	0	10	39	0	25.6
AII	Proteobacteria	Alphaproteobacteria	TMED127	TMED127		2.92e-06	0	10	39	0	25.6
AII	Proteobacteria	Gammaproteobacteria	Burkholderiales	Gallionellaceae		1.57e-08	0	15	55	0	27.3
AII	Proteobacteria	Gammaproteobacteria	Burkholderiales	Methylophilaceae		9.07e-13	1	26	96	1	27.1
AII	Proteobacteria	Gammaproteobacteria	Burkholderiales	Neisseriaceae		1.67e-12	0	23	83	0	27.7
AII	Proteobacteria	Gammaproteobacteria	Burkholderiales	Neisseriaceae	Neisseria	1.13e-08	0	15	56	0	26.8
AII	Proteobacteria	Gammaproteobacteria	Burkholderiales	Nitrosomonadaceae		4.37e-11	0	20	73	0	27.4
AII	Proteobacteria	Gammaproteobacteria	Burkholderiales	Nitrosomonadaceae	Nitrosomonas	1.1e-06	0	11	42	0	26.2
AII	Proteobacteria	Gammaproteobacteria	Burkholderiales	Thiobacillaceae		5.7e-07	0	12	44	0	27.3
AII	Proteobacteria	Gammaproteobacteria	Chromatiales			7.16e-07	6	24	88	6.8	27.3
AII	Proteobacteria	Gammaproteobacteria	Chromatiales	Chromatiaceae		8.03e-08	0	13	50	0	26
AII	Proteobacteria	Gammaproteobacteria	Enterobacterales	Alteromonadaceae		3.77e-46	1	93	335	0.3	27.8
AII	Proteobacteria	Gammaproteobacteria	Enterobacterales	Alteromonadaceae	Pseudoalteromonas	2.35e-13	0	24	89	0	27
AII	Proteobacteria	Gammaproteobacteria	Enterobacterales	Enterobacteriaceae	Buchnera	5.88e-09	0	16	58	0	27.6
AII	Proteobacteria	Gammaproteobacteria	Enterobacterales	Enterobacteriaceae	Pantoea	3.02e-06	1	13	48	2.1	27.1
AII	Proteobacteria	Gammaproteobacteria	Methylococcales			1.09e-17	6	49	177	3.4	27.7
AII	Proteobacteria	Gammaproteobacteria	Methylococcales	Methylomonadaceae		8.06e-12	6	36	130	4.6	27.7
AII	Proteobacteria	Gammaproteobacteria	Pseudomonadales	Moraxellaceae	Psychrobacter	1.57e-08	0	15	55	0	27.3
AII	Proteobacteria	Gammaproteobacteria	SAR86			7.51e-25	0	47	170	0	27.6
AII	Proteobacteria	Gammaproteobacteria	SAR86	AG-339-G14		7.79e-06	0	10	36	0	27.8
AII	Proteobacteria	Gammaproteobacteria	SAR86	D2472		4.58e-14	0	26	94	0	27.7
AII	Spirochaetota					3.63e-27	38	131	473	8	27.7
AII	Spirochaetota	Leptospirae				1.03e-10	1	22	81	1.2	27.2
AII	Spirochaetota	Leptospirae	Leptospirales			6.16e-12	0	22	79	0	27.8
AII	Spirochaetota	Leptospirae	Leptospirales	Leptospiraceae		6.06e-11	0	20	72	0	27.8
AII	Spirochaetota	Spirochaetia				3.08e-15	36	95	343	10.5	27.7
AII	Spirochaetota	Spirochaetia	Treponematales			9e-12	13	49	176	7.4	27.8
AII	Spirochaetota	Spirochaetia	Treponematales	Treponemataceae		6.83e-10	5	29	107	4.7	27.1
AII	Spirochaetota	Spirochaetia	Treponematales	Treponemataceae	Treponema_D	1.18e-11	0	21	77	0	27.3
AII	Verrucomicrobiota					3.71e-37	98	255	917	10.7	27.8
AII	Verrucomicrobiota	Kiritimatiellae				6.97e-15	5	40	147	3.4	27.2
AII	Verrucomicrobiota	Kiritimatiellae	RFP12			2.91e-08	1	17	63	1.6	27
AII	Verrucomicrobiota	Kiritimatiellae	RFP12	UBA1067		6.47e-07	1	14	53	1.9	26.4
AII	Verrucomicrobiota	Lentisphaeria				2.13e-06	4	19	71	5.6	26.8
AII	Verrucomicrobiota	Verrucomicrobiae				4.57e-22	89	194	699	12.7	27.8
AII	Verrucomicrobiota	Verrucomicrobiae	Chthoniobacterales			2.19e-13	3	33	119	2.5	27.7
AII	Verrucomicrobiota	Verrucomicrobiae	Chthoniobacterales	UBA10450		3.64e-10	1	21	77	1.3	27.3
AII	Verrucomicrobiota	Verrucomicrobiae	Opitutales	UBA953		2.11e-06	0	11	40	0	27.5
AII	Verrucomicrobiota	Verrucomicrobiae	Pedosphaerales			1.26e-09	13	43	156	8.3	27.6
AII	Verrucomicrobiota	Verrucomicrobiae	Verrucomicrobiales			9.57e-08	12	36	132	9.1	27.3
AIII	Actinobacteriota					0	322	1554	6192	5.2	25.1
AIII	Actinobacteriota	Acidimicrobiia				1.32e-23	33	115	460	7.2	25
AIII	Actinobacteriota	Acidimicrobiia	Acidimicrobiales			6.44e-16	31	90	362	8.6	24.9
AIII	Actinobacteriota	Acidimicrobiia	Acidimicrobiales	Ilumatobacteraceae		3.89e-11	1	23	95	1.1	24.2
AIII	Actinobacteriota	Acidimicrobiia	Actinomarinales			4e-06	0	10	43	0	23.3
AIII	Actinobacteriota	Acidimicrobiia	Actinomarinales	Actinomarinaceae		4e-06	0	10	43	0	23.3
AIII	Actinobacteriota	Acidimicrobiia	Actinomarinales	Actinomarinaceae	Actinomarina	4e-06	0	10	43	0	23.3
AIII	Actinobacteriota	Actinomycetia				3.52e-301	253	1221	4864	5.2	25.1
AIII	Actinobacteriota	Actinomycetia	Actinomycetales			9.69e-108	84	421	1678	5	25.1
AIII	Actinobacteriota	Actinomycetia	Actinomycetales	Actinomycetaceae		7.88e-19	1	39	158	0.6	24.7
AIII	Actinobacteriota	Actinomycetia	Actinomycetales	Actinomycetaceae	Actinomyces	2.99e-06	0	11	44	0	25
AIII	Actinobacteriota	Actinomycetia	Actinomycetales	Cellulomonadaceae		1.39e-13	3	34	136	2.2	25
AIII	Actinobacteriota	Actinomycetia	Actinomycetales	Dermatophilaceae		7e-06	13	33	133	9.8	24.8
AIII	Actinobacteriota	Actinomycetia	Actinomycetales	Microbacteriaceae		8.04e-56	21	169	675	3.1	25
AIII	Actinobacteriota	Actinomycetia	Actinomycetales	Microbacteriaceae	Cryobacterium	7.13e-06	0	10	41	0	24.4
AIII	Actinobacteriota	Actinomycetia	Actinomycetales	Microbacteriaceae	Microbacterium	2.11e-18	6	51	206	2.9	24.8
AIII	Actinobacteriota	Actinomycetia	Actinomycetales	Micrococcaceae		5.99e-33	4	77	310	1.3	24.8
AIII	Actinobacteriota	Actinomycetia	Actinomycetales	Micrococcaceae	Pseudarthrobacter	5.46e-06	1	13	52	1.9	25
AIII	Actinobacteriota	Actinomycetia	Mycobacteriales			5.12e-125	36	357	1426	2.5	25
AIII	Actinobacteriota	Actinomycetia	Mycobacteriales	Micromonosporaceae		3.36e-23	2	51	206	1	24.8
AIII	Actinobacteriota	Actinomycetia	Mycobacteriales	Micromonosporaceae	Micromonospora	4.7e-14	1	29	119	0.8	24.4
AIII	Actinobacteriota	Actinomycetia	Mycobacteriales	Mycobacteriaceae		1.54e-102	0	203	811	0	25
AIII	Actinobacteriota	Actinomycetia	Mycobacteriales	Mycobacteriaceae	Corynebacterium	2.55e-22	0	43	172	0	25
AIII	Actinobacteriota	Actinomycetia	Mycobacteriales	Mycobacteriaceae	Gordonia	7.06e-07	0	12	49	0	24.5
AIII	Actinobacteriota	Actinomycetia	Mycobacteriales	Mycobacteriaceae	Mycobacterium	2.77e-43	0	85	339	0	25.1
AIII	Actinobacteriota	Actinomycetia	Mycobacteriales	Mycobacteriaceae	Nocardia	8.7e-15	0	28	112	0	25
AIII	Actinobacteriota	Actinomycetia	Mycobacteriales	Mycobacteriaceae	Rhodococcus	2.96e-07	0	13	52	0	25
AIII	Actinobacteriota	Actinomycetia	Mycobacteriales	Pseudonocardiaceae		5.19e-13	21	66	265	7.9	24.9
AIII	Actinobacteriota	Actinomycetia	Mycobacteriales	Pseudonocardiaceae	Amycolatopsis	8.13e-07	2	17	68	2.9	25
AIII	Actinobacteriota	Actinomycetia	Nanopelagicales			1.78e-21	9	65	260	3.5	25
AIII	Actinobacteriota	Actinomycetia	Nanopelagicales	Nanopelagicaceae		1.92e-14	9	48	195	4.6	24.6
AIII	Actinobacteriota	Actinomycetia	Nanopelagicales	Nanopelagicaceae	Planktophila	1.14e-07	3	21	84	3.6	25
AIII	Actinobacteriota	Actinomycetia	Propionibacteriales			7.31e-19	25	89	355	7	25.1
AIII	Actinobacteriota	Actinomycetia	Propionibacteriales	Nocardioidaceae		4.49e-22	3	52	208	1.4	25
AIII	Actinobacteriota	Actinomycetia	Propionibacteriales	Nocardioidaceae	Nocardioides	1.13e-17	0	33	135	0	24.4
AIII	Actinobacteriota	Actinomycetia	Streptomycetales			3.21e-35	73	213	851	8.6	25
AIII	Actinobacteriota	Actinomycetia	Streptomycetales	Streptomycetaceae		8.7e-35	73	212	846	8.6	25.1
AIII	Actinobacteriota	Actinomycetia	Streptomycetales	Streptomycetaceae	Kitasatospora	7.13e-06	0	10	41	0	24.4
AIII	Actinobacteriota	Actinomycetia	Streptomycetales	Streptomycetaceae	Streptomyces	3.22e-37	56	191	762	7.3	25.1
AIII	Actinobacteriota	Actinomycetia	Streptosporangiales			6.41e-08	24	55	223	10.8	24.7
AIII	Actinobacteriota	Actinomycetia	Streptosporangiales	Streptosporangiaceae		3.23e-08	23	55	221	10.4	24.9
AIII	Actinobacteriota	Coriobacteriia				8.62e-50	18	149	594	3	25.1
AIII	Actinobacteriota	Coriobacteriia	Coriobacteriales			2.55e-45	18	139	554	3.2	25.1
AIII	Actinobacteriota	Coriobacteriia	Coriobacteriales	Coriobacteriaceae		5.44e-35	4	82	327	1.2	25.1
AIII	Actinobacteriota	Coriobacteriia	Coriobacteriales	Coriobacteriaceae	Collinsella	4.31e-35	3	79	316	0.9	25
AIII	Actinobacteriota	Coriobacteriia	Coriobacteriales	Eggerthellaceae		6.65e-13	0	24	97	0	24.7
AIII	Actinobacteriota	Thermoleophilia				1.02e-12	10	46	186	5.4	24.7
AIII	Actinobacteriota	Thermoleophilia	Gaiellales			1.63e-09	0	17	70	0	24.3
AIII	Actinobacteriota	Thermoleophilia	Gaiellales	Gaiellaceae		1.65e-08	0	15	62	0	24.2
AIII	Aquificota					1.84e-06	1	14	56	1.8	25
AIII	Bacteroidota	Bacteroidia	Bacteroidales			8.85e-25	330	522	2083	15.8	25.1
AIII	Bacteroidota	Bacteroidia	Bacteroidales	Bacteroidaceae		1.11e-72	8	172	687	1.2	25
AIII	Bacteroidota	Bacteroidia	Bacteroidales	Bacteroidaceae	Bacteroides	1.61e-10	0	19	78	0	24.4
AIII	Bacteroidota	Bacteroidia	Bacteroidales	Bacteroidaceae	Prevotella	8.28e-49	0	96	383	0	25.1
AIII	Bacteroidota	Bacteroidia	Bacteroidales	Bacteroidaceae	UBA4372	4e-06	0	10	43	0	23.3
AIII	Bacteroidota	Bacteroidia	Bacteroidales	Muribaculaceae		3.31e-25	0	48	195	0	24.6
AIII	Bacteroidota	Bacteroidia	Bacteroidales	Muribaculaceae	Sodaliphilus	5.28e-07	0	12	50	0	24
AIII	Bacteroidota	Bacteroidia	Bacteroidales	P3		1.63e-09	0	17	70	0	24.3
AIII	Bacteroidota	Bacteroidia	Bacteroidales	P3	UBA1711	7.13e-06	0	10	41	0	24.4
AIII	Bacteroidota	Bacteroidia	Bacteroidales	Paludibacteraceae		3.58e-17	0	32	131	0	24.4
AIII	Bacteroidota	Bacteroidia	Bacteroidales	Paludibacteraceae	RF16	9.14e-10	0	18	72	0	25
AIII	Bacteroidota	Bacteroidia	Bacteroidales	Rikenellaceae		1.65e-08	0	15	62	0	24.2
AIII	Bacteroidota	Bacteroidia	Bacteroidales	Rikenellaceae	Alistipes	2.99e-06	0	11	44	0	25
AIII	Bacteroidota	Bacteroidia	Bacteroidales	UBA932	RC9	1.48e-19	0	37	150	0	24.7
AIII	Bacteroidota	Bacteroidia	Flavobacteriales	Blattabacteriaceae		2.22e-07	0	13	53	0	24.5
AIII	Bacteroidota	Bacteroidia	Flavobacteriales	Blattabacteriaceae	Blattabacterium	9.42e-07	0	12	48	0	25
AIII	Bacteroidota	Chlorobia				4.84e-10	2	24	96	2.1	25
AIII	Bacteroidota	Chlorobia	Chlorobiales			4.84e-10	2	24	96	2.1	25
AIII	Bacteroidota	Chlorobia	Chlorobiales	Chlorobiaceae		3.77e-12	0	22	91	0	24.2
AIII	Bacteroidota	Chlorobia	Chlorobiales	Chlorobiaceae	Chlorobium	9.24e-09	0	16	64	0	25
AIII	Campylobacterota					9.6e-21	30	102	409	7.3	24.9
AIII	Campylobacterota	Campylobacteria				4.27e-20	30	100	402	7.5	24.9
AIII	Campylobacterota	Campylobacteria	Campylobacterales			2.32e-19	30	98	394	7.6	24.9
AIII	Campylobacterota	Campylobacteria	Campylobacterales	Arcobacteraceae		2.94e-08	0	15	60	0	25
AIII	Campylobacterota	Campylobacteria	Campylobacterales	Helicobacteraceae		9.19e-09	2	21	85	2.4	24.7
AIII	Campylobacterota	Campylobacteria	Campylobacterales	Sulfurimonadaceae		9.42e-07	0	12	48	0	25
AIII	Chlamydiota					1.15e-14	1	31	124	0.8	25
AIII	Chlamydiota	Chlamydiia				1.15e-14	1	31	124	0.8	25
AIII	Chlamydiota	Chlamydiia	Chlamydiales			4.7e-14	1	29	119	0.8	24.4
AIII	Chloroflexota	Anaerolineae	Anaerolineales			1.89e-12	14	53	212	6.6	25
AIII	Chloroflexota	Anaerolineae	Anaerolineales	Anaerolineaceae		9.64e-12	1	25	100	1	25
AIII	Chloroflexota	Dehalococcoidia				7.27e-30	11	88	353	3.1	24.9
AIII	Chloroflexota	Dehalococcoidia	Dehalococcoidales			2.91e-09	0	17	68	0	25
AIII	Chloroflexota	Ellin6529	CSP1-4			2.07e-07	1	16	64	1.6	25
AIII	Cyanobacteria	Cyanobacteriia	PCC-6307			5.05e-60	1	123	490	0.2	25.1
AIII	Cyanobacteria	Cyanobacteriia	PCC-6307	Cyanobiaceae		5.05e-60	1	123	490	0.2	25.1
AIII	Cyanobacteria	Cyanobacteriia	PCC-6307	Cyanobiaceae	Prochlorococcus_A	5.39e-34	0	66	265	0	24.9
AIII	Cyanobacteria	Vampirovibrionia				2.3e-15	2	35	141	1.4	24.8
AIII	Cyanobacteria	Vampirovibrionia	Gastranaerophilales			4.44e-13	1	27	111	0.9	24.3
AIII	Cyanobacteria	Vampirovibrionia	Gastranaerophilales	Gastranaerophilaceae		8.79e-14	0	26	104	0	25
AIII	Dependentiae					9.52e-06	0	10	40	0	25
AIII	Dependentiae	Babeliae				9.52e-06	0	10	40	0	25
AIII	Dependentiae	Babeliae	Babeliales			9.52e-06	0	10	40	0	25
AIII	Desulfobacterota					1.29e-39	40	169	675	5.9	25
AIII	Desulfobacterota	Desulfobacteria				1.45e-12	9	44	177	5.1	24.9
AIII	Desulfobacterota	Desulfobacteria	Desulfobacterales			6.18e-09	9	35	141	6.4	24.8
AIII	Desulfobacterota	Desulfobulbia				5.07e-10	3	26	105	2.9	24.8
AIII	Desulfobacterota	Desulfobulbia	Desulfobulbales			5.07e-10	3	26	105	2.9	24.8
AIII	Desulfobacterota	Desulfobulbia	Desulfobulbales	Desulfocapsaceae		9.52e-06	0	10	40	0	25
AIII	Desulfobacterota	Syntrophia				6.78e-11	0	20	81	0	24.7
AIII	Desulfobacterota	Syntrophia	Syntrophales			6.78e-11	0	20	81	0	24.7
AIII	Desulfobacterota_F					2.19e-16	3	40	160	1.9	25
AIII	Desulfobacterota_F	Desulfuromonadia				1.97e-19	0	37	149	0	24.8
AIII	Desulfobacterota_F	Desulfuromonadia	Desulfuromonadales			1.23e-08	0	15	63	0	23.8
AIII	Desulfobacterota_F	Desulfuromonadia	Geobacterales			1.6e-11	0	21	86	0	24.4
AIII	Desulfobacterota_F	Desulfuromonadia	Geobacterales	Geobacteraceae		7.13e-06	0	10	41	0	24.4
AIII	Desulfobacterota_F	Desulfuromonadia	Geobacterales	Pseudopelobacteraceae		7.13e-06	0	10	41	0	24.4
AIII	Elusimicrobiota					2.71e-09	4	26	107	3.7	24.3
AIII	Elusimicrobiota	Elusimicrobia				2.7e-06	4	19	79	5.1	24.1
AIII	Fibrobacterota					4.77e-10	1	21	86	1.2	24.4
AIII	Fibrobacterota	Fibrobacteria				5.18e-09	0	16	66	0	24.2
AIII	Fibrobacterota	Fibrobacteria	Fibrobacterales			1.23e-08	0	15	63	0	23.8
AIII	Fibrobacterota	Fibrobacteria	Fibrobacterales	Fibrobacteraceae		1.65e-08	0	15	62	0	24.2
AIII	Fibrobacterota	Fibrobacteria	Fibrobacterales	Fibrobacteraceae	Fibrobacter	5.34e-06	0	10	42	0	23.8
AIII	Firmicutes					3.51e-133	294	851	3390	8.7	25.1
AIII	Firmicutes	Bacilli				6.49e-130	294	841	3352	8.8	25.1
AIII	Firmicutes	Bacilli	Acholeplasmatales			1.63e-09	0	17	70	0	24.3
AIII	Firmicutes	Bacilli	Acholeplasmatales	Acholeplasmataceae		7.06e-07	0	12	49	0	24.5
AIII	Firmicutes	Bacilli	Bacillales			7.8e-26	0	50	200	0	25
AIII	Firmicutes	Bacilli	Bacillales	Anoxybacillaceae		7.13e-06	0	10	41	0	24.4
AIII	Firmicutes	Bacilli	Bacillales	Bacillaceae		2.22e-07	0	13	53	0	24.5
AIII	Firmicutes	Bacilli	Bacillales	Bacillaceae_G		1.63e-09	0	17	70	0	24.3
AIII	Firmicutes	Bacilli	Bacillales	Bacillaceae_G	Bacillus_A	2.96e-07	0	13	52	0	25
AIII	Firmicutes	Bacilli	Bacillales_A			2.58e-21	0	41	164	0	25
AIII	Firmicutes	Bacilli	Bacillales_A	Planococcaceae		2.58e-21	0	41	164	0	25
AIII	Firmicutes	Bacilli	Bacillales_B			5.32e-20	8	59	238	3.4	24.8
AIII	Firmicutes	Bacilli	Bacillales_B	DSM-18226		6.19e-10	5	30	121	4.1	24.8
AIII	Firmicutes	Bacilli	Bacillales_D			1.21e-22	1	47	189	0.5	24.9
AIII	Firmicutes	Bacilli	Bacillales_D	Amphibacillaceae		3.74e-15	1	32	128	0.8	25
AIII	Firmicutes	Bacilli	Bacillales_G			5.34e-06	0	10	42	0	23.8
AIII	Firmicutes	Bacilli	Bacillales_H			2.42e-09	2	22	90	2.2	24.4
AIII	Firmicutes	Bacilli	Izemoplasmatales			3.96e-07	0	12	51	0	23.5
AIII	Firmicutes	Bacilli	Lactobacillales			1.55e-09	159	234	936	17	25
AIII	Firmicutes	Bacilli	Lactobacillales	Streptococcaceae		1.61e-28	10	83	332	3	25
AIII	Firmicutes	Bacilli	Lactobacillales	Streptococcaceae	Streptococcus	2.85e-33	3	75	301	1	24.9
AIII	Firmicutes	Bacilli	Mycoplasmatales			4.09e-19	5	50	203	2.5	24.6
AIII	Firmicutes	Bacilli	Mycoplasmatales	Metamycoplasmataceae		4.98e-13	0	24	98	0	24.5
AIII	Firmicutes	Bacilli	Paenibacillales			7.75e-40	3	89	355	0.8	25.1
AIII	Firmicutes	Bacilli	Paenibacillales	Paenibacillaceae		1.36e-39	3	88	353	0.8	24.9
AIII	Firmicutes	Bacilli	Paenibacillales	Paenibacillaceae	Paenibacillus	3.66e-15	0	28	115	0	24.3
AIII	Firmicutes	Bacilli	RF39			5.61e-26	1	54	216	0.5	25
AIII	Firmicutes	Bacilli	RF39	UBA660		5.61e-26	1	54	216	0.5	25
AIII	Firmicutes	Bacilli	RFN20			2.03e-16	0	31	125	0	24.8
AIII	Firmicutes	Bacilli	RFN20	CAG-826		2.82e-12	0	23	92	0	25
AIII	Firmicutes	Bacilli	Staphylococcales			8.53e-17	0	32	128	0	25
AIII	Firmicutes	Bacilli	Staphylococcales	Staphylococcaceae		2.85e-11	0	21	84	0	25
AIII	Firmicutes	Bacilli	Staphylococcales	Staphylococcaceae	Staphylococcus	5.18e-09	0	16	66	0	24.2
AIII	Firmicutes_A					5.72e-275	183	1019	4062	4.5	25.1
AIII	Firmicutes_A	Clostridia				1.25e-252	148	895	3566	4.2	25.1
AIII	Firmicutes_A	Clostridia	Acetivibrionales			4.92e-06	3	17	69	4.3	24.6
AIII	Firmicutes_A	Clostridia	Lachnospirales			5.72e-98	47	322	1285	3.7	25.1
AIII	Firmicutes_A	Clostridia	Lachnospirales	Lachnospiraceae		1.14e-85	45	289	1155	3.9	25
AIII	Firmicutes_A	Clostridia	Lachnospirales	Lachnospiraceae	Blautia_A	2.99e-06	0	11	44	0	25
AIII	Firmicutes_A	Clostridia	Lachnospirales	Lachnospiraceae	CAG-791	7.13e-06	0	10	41	0	24.4
AIII	Firmicutes_A	Clostridia	Lachnospirales	Lachnospiraceae	Eubacterium_Q	9.52e-06	0	10	40	0	25
AIII	Firmicutes_A	Clostridia	Oscillospirales			3.7e-141	8	313	1249	0.6	25.1
AIII	Firmicutes_A	Clostridia	Oscillospirales	Acutalibacteraceae		4.38e-55	0	108	433	0	24.9
AIII	Firmicutes_A	Clostridia	Oscillospirales	Acutalibacteraceae	Ruminococcus_E	2.88e-10	0	19	76	0	25
AIII	Firmicutes_A	Clostridia	Oscillospirales	Acutalibacteraceae	UBA1213	3.96e-07	0	12	51	0	23.5
AIII	Firmicutes_A	Clostridia	Oscillospirales	CAG-272		1.17e-13	0	25	103	0	24.3
AIII	Firmicutes_A	Clostridia	Oscillospirales	Oscillospiraceae		1.19e-41	0	81	326	0	24.8
AIII	Firmicutes_A	Clostridia	Oscillospirales	Oscillospiraceae	CAG-110	9.52e-06	0	10	40	0	25
AIII	Firmicutes_A	Clostridia	Oscillospirales	Ruminococcaceae		1.41e-28	8	78	314	2.5	24.8
AIII	Firmicutes_A	Clostridia	Peptostreptococcales			5.57e-14	20	67	269	7.4	24.9
AIII	Firmicutes_A	Clostridia	Peptostreptococcales	Anaerovoracaceae		6.26e-19	0	36	145	0	24.8
AIII	Firmicutes_A	Clostridia	TANB77			1.57e-13	0	25	102	0	24.5
AIII	Firmicutes_A	Clostridia	TANB77	CAG-508		3.77e-12	0	22	91	0	24.2
AIII	Firmicutes_A	Clostridia_A				2.39e-24	26	105	419	6.2	25.1
AIII	Firmicutes_A	Clostridia_A	Christensenellales			2.39e-24	26	105	419	6.2	25.1
AIII	Firmicutes_A	Clostridia_A	Christensenellales	Borkfalkiaceae		2.96e-07	0	13	52	0	25
AIII	Firmicutes_A	Clostridia_A	Christensenellales	CAG-138		6.99e-08	0	14	57	0	24.6
AIII	Firmicutes_A	Clostridia_A	Christensenellales	UBA1242		2.99e-06	0	11	44	0	25
AIII	Firmicutes_B					1.54e-14	20	69	275	7.3	25.1
AIII	Firmicutes_B	Desulfitobacteriia				1.66e-07	0	13	54	0	24.1
AIII	Firmicutes_B	Desulfitobacteriia	Desulfitobacteriales			1.68e-06	0	11	46	0	23.9
AIII	Firmicutes_B	Syntrophomonadia				6.46e-06	2	15	60	3.3	25
AIII	Firmicutes_C					3.71e-33	1	68	274	0.4	24.8
AIII	Firmicutes_C	Negativicutes				4.94e-33	1	68	273	0.4	24.9
AIII	Firmicutes_C	Negativicutes	Acidaminococcales			5.28e-07	0	12	50	0	24
AIII	Firmicutes_C	Negativicutes	Acidaminococcales	Acidaminococcaceae		7.06e-07	0	12	49	0	24.5
AIII	Firmicutes_C	Negativicutes	Selenomonadales			5.03e-12	0	22	90	0	24.4
AIII	Firmicutes_C	Negativicutes	Selenomonadales	Selenomonadaceae		8.96e-12	0	22	88	0	25
AIII	Firmicutes_C	Negativicutes	Veillonellales			3.73e-13	0	24	99	0	24.2
AIII	Firmicutes_C	Negativicutes	Veillonellales	Veillonellaceae		2.99e-06	0	11	44	0	25
AIII	Firmicutes_D					1.58e-12	0	23	94	0	24.5
AIII	Firmicutes_D	Dethiobacteria				6.78e-11	0	20	81	0	24.7
AIII	Firmicutes_D	Dethiobacteria	DTU022			1.23e-08	0	15	63	0	23.8
AIII	Firmicutes_F					9.52e-06	0	10	40	0	25
AIII	Firmicutes_F	Halanaerobiia				9.52e-06	0	10	40	0	25
AIII	Omnitrophota					7.27e-13	2	30	120	1.7	25
AIII	Omnitrophota	Koll11				2.09e-13	0	25	101	0	24.8
AIII	Patescibacteria					1.74e-184	8	401	1601	0.5	25
AIII	Patescibacteria	ABY1				4.2e-30	0	58	234	0	24.8
AIII	Patescibacteria	ABY1	BM507			2.24e-06	0	11	45	0	24.4
AIII	Patescibacteria	ABY1	Magasanikbacterales			2.24e-06	0	11	45	0	24.4
AIII	Patescibacteria	ABY1	SG8-24			1.25e-07	0	13	55	0	23.6
AIII	Patescibacteria	Gracilibacteria				2.49e-11	2	26	107	1.9	24.3
AIII	Patescibacteria	Microgenomatia				8.41e-29	2	63	252	0.8	25
AIII	Patescibacteria	Microgenomatia	GWA2-44-7			2.24e-06	0	11	45	0	24.4
AIII	Patescibacteria	Microgenomatia	UBA1400			9.24e-09	0	16	64	0	25
AIII	Patescibacteria	Paceibacteria				2.74e-80	3	171	684	0.4	25
AIII	Patescibacteria	Paceibacteria	Moranbacterales			1.63e-09	0	17	70	0	24.3
AIII	Patescibacteria	Paceibacteria	Paceibacterales			1.19e-12	0	23	95	0	24.2
AIII	Patescibacteria	Paceibacteria	UBA6257			2.18e-09	0	17	69	0	24.6
AIII	Patescibacteria	Paceibacteria	UBA9983_A			7.31e-39	3	87	347	0.9	25.1
AIII	Patescibacteria	Paceibacteria	UBA9983_A	UBA2163		8.11e-11	3	28	112	2.7	25
AIII	Patescibacteria	Paceibacteria	UBA9983_A	UBA9973		1.65e-08	0	15	62	0	24.2
AIII	Patescibacteria	Paceibacteria	UBA9983_A	UBA9973	UBA9973	9.52e-06	0	10	40	0	25
AIII	Patescibacteria	Saccharimonadia				2.13e-22	1	46	187	0.5	24.6
AIII	Patescibacteria	Saccharimonadia	Saccharimonadales			2.06e-21	1	44	179	0.6	24.6
AIII	Patescibacteria	Saccharimonadia	Saccharimonadales	Saccharimonadaceae		6.39e-17	0	32	129	0	24.8
AIII	Proteobacteria	Alphaproteobacteria	HIMB59			1.91e-22	0	43	173	0	24.9
AIII	Proteobacteria	Alphaproteobacteria	HIMB59	GCA-002718135		1.54e-15	0	29	118	0	24.6
AIII	Proteobacteria	Alphaproteobacteria	HIMB59	GCA-002718135	AG-337-I02	2.77e-14	0	27	108	0	25
AIII	Proteobacteria	Alphaproteobacteria	HIMB59	HIMB59		1.25e-07	0	13	55	0	23.6
AIII	Proteobacteria	Alphaproteobacteria	HIMB59	HIMB59	HIMB59	1.25e-07	0	13	55	0	23.6
AIII	Proteobacteria	Alphaproteobacteria	Pelagibacterales			2.34e-147	0	293	1168	0	25.1
AIII	Proteobacteria	Alphaproteobacteria	Pelagibacterales	AG-422-B15		1.66e-07	0	13	54	0	24.1
AIII	Proteobacteria	Alphaproteobacteria	Pelagibacterales	AG-422-B15	AG-422-B15	2.99e-06	0	11	44	0	25
AIII	Proteobacteria	Alphaproteobacteria	Pelagibacterales	Pelagibacteraceae		1.41e-140	0	279	1114	0	25
AIII	Proteobacteria	Alphaproteobacteria	Pelagibacterales	Pelagibacteraceae	Pelagibacter	2.64e-106	0	211	841	0	25.1
AIII	Proteobacteria	Alphaproteobacteria	Pelagibacterales	Pelagibacteraceae	Pelagibacter_A	1.13e-17	0	33	135	0	24.4
AIII	Proteobacteria	Alphaproteobacteria	Puniceispirillales			1.91e-13	1	28	114	0.9	24.6
AIII	Proteobacteria	Alphaproteobacteria	Puniceispirillales	AAA536-G10		1.66e-07	0	13	54	0	24.1
AIII	Proteobacteria	Alphaproteobacteria	Puniceispirillales	Puniceispirillaceae		5.46e-06	1	13	52	1.9	25
AIII	Proteobacteria	Alphaproteobacteria	RF32			6.92e-09	0	16	65	0	24.6
AIII	Proteobacteria	Alphaproteobacteria	RF32	CAG-239		5.34e-06	0	10	42	0	23.8
AIII	Proteobacteria	Alphaproteobacteria	Rhizobiales	Rhizobiaceae	Mesorhizobium	7.42e-08	8	30	123	6.5	24.4
AIII	Proteobacteria	Alphaproteobacteria	Rhizobiales	Xanthobacteraceae		6.6e-26	4	63	251	1.6	25.1
AIII	Proteobacteria	Alphaproteobacteria	Rhizobiales	Xanthobacteraceae	Bradyrhizobium	2.68e-17	0	33	132	0	25
AIII	Proteobacteria	Alphaproteobacteria	Rhodobacterales			3.22e-31	108	254	1015	10.6	25
AIII	Proteobacteria	Alphaproteobacteria	Rhodobacterales	Rhodobacteraceae		3.22e-31	108	254	1015	10.6	25
AIII	Proteobacteria	Alphaproteobacteria	Rhodobacterales	Rhodobacteraceae	Ruegeria	4e-06	0	10	43	0	23.3
AIII	Proteobacteria	Alphaproteobacteria	Rhodospirillales			1.51e-06	15	38	153	9.8	24.8
AIII	Proteobacteria	Alphaproteobacteria	Rickettsiales			2.68e-17	0	33	132	0	25
AIII	Proteobacteria	Alphaproteobacteria	Rickettsiales	Anaplasmataceae		9.52e-06	0	10	40	0	25
AIII	Proteobacteria	Alphaproteobacteria	Rs-D84			5.28e-07	0	12	50	0	24
AIII	Proteobacteria	Alphaproteobacteria	Rs-D84	Rs-D84		1.68e-06	0	11	46	0	23.9
AIII	Proteobacteria	Gammaproteobacteria	Burkholderiales	Burkholderiaceae	Polynucleobacter	2.18e-09	0	17	69	0	24.6
AIII	Proteobacteria	Gammaproteobacteria	Burkholderiales	Methylophilaceae		8.88e-13	0	24	96	0	25
AIII	Proteobacteria	Gammaproteobacteria	Burkholderiales	Neisseriaceae		3.8e-11	0	20	83	0	24.1
AIII	Proteobacteria	Gammaproteobacteria	Burkholderiales	Neisseriaceae	Neisseria	9.33e-08	0	14	56	0	25
AIII	Proteobacteria	Gammaproteobacteria	Burkholderiales	Rhodocyclaceae		6.4e-17	8	52	210	3.8	24.8
AIII	Proteobacteria	Gammaproteobacteria	Enterobacterales	Enterobacteriaceae	Buchnera	5.23e-08	0	14	58	0	24.1
AIII	Proteobacteria	Gammaproteobacteria	Enterobacterales	Pasteurellaceae		5.81e-09	7	31	127	5.5	24.4
AIII	Proteobacteria	Gammaproteobacteria	Enterobacterales	Succinivibrionaceae		5.34e-06	0	10	42	0	23.8
AIII	Proteobacteria	Gammaproteobacteria	Methylococcales			2.26e-13	8	44	177	4.5	24.9
AIII	Proteobacteria	Gammaproteobacteria	Methylococcales	Methylomonadaceae		4.78e-17	0	32	130	0	24.6
AIII	Proteobacteria	Gammaproteobacteria	PS1			2.24e-06	0	11	45	0	24.4
AIII	Proteobacteria	Gammaproteobacteria	PS1	Thioglobaceae		2.24e-06	0	11	45	0	24.4
AIII	Proteobacteria	Gammaproteobacteria	Pseudomonadales			4.07e-93	133	473	1886	7.1	25.1
AIII	Proteobacteria	Gammaproteobacteria	Pseudomonadales	Halomonadaceae		3.48e-13	11	49	198	5.6	24.7
AIII	Proteobacteria	Gammaproteobacteria	Pseudomonadales	Halomonadaceae	Halomonas	2.16e-12	2	29	116	1.7	25
AIII	Proteobacteria	Gammaproteobacteria	Pseudomonadales	Moraxellaceae		7.35e-32	0	62	248	0	25
AIII	Proteobacteria	Gammaproteobacteria	Pseudomonadales	Moraxellaceae	Acinetobacter	1.11e-19	0	37	151	0	24.5
AIII	Proteobacteria	Gammaproteobacteria	Pseudomonadales	Moraxellaceae	Psychrobacter	1.25e-07	0	13	55	0	23.6
AIII	Proteobacteria	Gammaproteobacteria	Pseudomonadales	Nitrincolaceae		2.2e-08	0	15	61	0	24.6
AIII	Proteobacteria	Gammaproteobacteria	Pseudomonadales	Oleiphilaceae		4.58e-07	6	25	101	5.9	24.8
AIII	Proteobacteria	Gammaproteobacteria	Pseudomonadales	Oleiphilaceae	Marinobacter	2.88e-10	0	19	76	0	25
AIII	Proteobacteria	Gammaproteobacteria	Pseudomonadales	Pseudomonadaceae		3.57e-63	20	183	731	2.7	25
AIII	Proteobacteria	Gammaproteobacteria	Pseudomonadales	Pseudomonadaceae	Pseudomonas_A	1.68e-06	0	11	46	0	23.9
AIII	Proteobacteria	Gammaproteobacteria	Pseudomonadales	Pseudomonadaceae	Pseudomonas_E	1.39e-45	20	144	574	3.5	25.1
AIII	Spirochaetota					4.42e-32	23	118	473	4.9	24.9
AIII	Spirochaetota	Leptospirae				1.91e-09	1	20	81	1.2	24.7
AIII	Spirochaetota	Leptospirae	Leptospirales			3.32e-09	1	19	79	1.3	24.1
AIII	Spirochaetota	Leptospirae	Leptospirales	Leptospiraceae		2.3e-08	1	18	72	1.4	25
AIII	Spirochaetota	Spirochaetia				2.11e-20	21	86	343	6.1	25.1
AIII	Spirochaetota	Spirochaetia	Treponematales			2.85e-18	3	44	176	1.7	25
AIII	Spirochaetota	Spirochaetia	Treponematales	Treponemataceae		3.69e-14	0	26	107	0	24.3
AIII	Spirochaetota	Spirochaetia	Treponematales	Treponemataceae	Treponema_D	2.15e-10	0	19	77	0	24.7
AIII	Synergistota					6.91e-08	1	17	68	1.5	25
AIII	Synergistota	Synergistia				1.2e-07	1	16	66	1.5	24.2
AIII	Synergistota	Synergistia	Synergistales			1.58e-07	1	16	65	1.5	24.6
AIII	Verrucomicrobiota	Kiritimatiellae				1.77e-17	1	36	147	0.7	24.5
AIII	Verrucomicrobiota	Kiritimatiellae	RFP12			1.23e-08	0	15	63	0	23.8
AIII	Verrucomicrobiota	Kiritimatiellae	RFP12	UBA1067		2.22e-07	0	13	53	0	24.5
AIII	Verrucomicrobiota	Lentisphaeria				3.03e-08	1	17	71	1.4	23.9
AIII	Verrucomicrobiota	Verrucomicrobiae	Opitutales	UBA953		9.52e-06	0	10	40	0	25
AIII	Verrucomicrobiota	Verrucomicrobiae	Verrucomicrobiales	Akkermansiaceae		2.86e-07	2	18	72	2.8	25
AIV	Acidobacteriota					3.3e-07	69	114	628	11	18.2
AIV	Acidobacteriota	Acidobacteriae				1.74e-30	0	62	339	0	18.3
AIV	Acidobacteriota	Acidobacteriae	Acidobacteriales			7.63e-18	0	35	195	0	17.9
AIV	Acidobacteriota	Acidobacteriae	Acidobacteriales	Acidobacteriaceae		2.92e-11	0	21	120	0	17.5
AIV	Acidobacteriota	Acidobacteriae	Acidobacteriales	Koribacteraceae		1.31e-06	0	12	67	0	17.9
AIV	Acidobacteriota	Acidobacteriae	Bryobacterales			4.78e-07	0	13	72	0	18.1
AIV	Acidobacteriota	Acidobacteriae	Bryobacterales	Bryobacteraceae		8.77e-07	0	12	69	0	17.4
AIV	Acidobacteriota	Vicinamibacteria				2.61e-07	0	13	75	0	17.3
AIV	Acidobacteriota	Vicinamibacteria	Vicinamibacterales			2.41e-06	0	11	64	0	17.2
AIV	Actinobacteriota	Acidimicrobiia	Acidimicrobiales	RAAP-2		3.45e-08	0	15	85	0	17.6
AIV	Actinobacteriota	Actinomycetia	Actinomycetales	Actinomycetaceae		3.46e-06	9	28	158	5.7	17.7
AIV	Actinobacteriota	Actinomycetia	Actinomycetales	Bifidobacteriaceae		3.17e-12	0	23	131	0	17.6
AIV	Actinobacteriota	Actinomycetia	Actinomycetales	Bifidobacteriaceae	Bifidobacterium	4.05e-10	0	19	107	0	17.8
AIV	Actinobacteriota	Actinomycetia	Mycobacteriales	Mycobacteriaceae	Corynebacterium	8.08e-12	3	31	172	1.7	18
AIV	Actinobacteriota	Actinomycetia	Mycobacteriales	Mycobacteriaceae	Mycobacterium	1.74e-30	0	62	339	0	18.3
AIV	Actinobacteriota	Coriobacteriia				7.19e-53	0	108	594	0	18.2
AIV	Actinobacteriota	Coriobacteriia	Coriobacteriales			2.33e-49	0	101	554	0	18.2
AIV	Actinobacteriota	Coriobacteriia	Coriobacteriales	Atopobiaceae		1.67e-09	0	18	100	0	18
AIV	Actinobacteriota	Coriobacteriia	Coriobacteriales	Coriobacteriaceae		1.97e-29	0	59	327	0	18
AIV	Actinobacteriota	Coriobacteriia	Coriobacteriales	Coriobacteriaceae	Collinsella	1.82e-28	0	57	316	0	18
AIV	Actinobacteriota	Coriobacteriia	Coriobacteriales	Eggerthellaceae		3.06e-09	0	17	97	0	17.5
AIV	Actinobacteriota	Thermoleophilia	Solirubrobacterales			1.01e-06	1	15	83	1.2	18.1
AIV	Bacteroidota					0	39	1064	5818	0.7	18.3
AIV	Bacteroidota	Bacteroidia				0	37	988	5402	0.7	18.3
AIV	Bacteroidota	Bacteroidia	Bacteroidales			1.54e-178	2	381	2083	0.1	18.3
AIV	Bacteroidota	Bacteroidia	Bacteroidales	Bacteroidaceae		4.93e-61	0	125	687	0	18.2
AIV	Bacteroidota	Bacteroidia	Bacteroidales	Bacteroidaceae	Bacteroides	1.42e-07	0	14	78	0	17.9
AIV	Bacteroidota	Bacteroidia	Bacteroidales	Bacteroidaceae	Prevotella	2.39e-34	0	70	383	0	18.3
AIV	Bacteroidota	Bacteroidia	Bacteroidales	Dysgonomonadaceae		1.97e-06	0	11	65	0	16.9
AIV	Bacteroidota	Bacteroidia	Bacteroidales	F082		3.61e-06	0	11	62	0	17.7
AIV	Bacteroidota	Bacteroidia	Bacteroidales	Muribaculaceae		7.63e-18	0	35	195	0	17.9
AIV	Bacteroidota	Bacteroidia	Bacteroidales	P3		7.16e-07	0	12	70	0	17.1
AIV	Bacteroidota	Bacteroidia	Bacteroidales	Paludibacteraceae		3.17e-12	0	23	131	0	17.6
AIV	Bacteroidota	Bacteroidia	Bacteroidales	Paludibacteraceae	RF16	4.78e-07	0	13	72	0	18.1
AIV	Bacteroidota	Bacteroidia	Bacteroidales	Prolixibacteraceae		5.41e-06	0	10	60	0	16.7
AIV	Bacteroidota	Bacteroidia	Bacteroidales	Rikenellaceae		3.61e-06	0	11	62	0	17.7
AIV	Bacteroidota	Bacteroidia	Bacteroidales	UBA932		2.66e-20	0	40	223	0	17.9
AIV	Bacteroidota	Bacteroidia	Bacteroidales	UBA932	RC9	6.8e-14	0	27	150	0	18
AIV	Bacteroidota	Bacteroidia	Chitinophagales			4.67e-45	0	92	505	0	18.2
AIV	Bacteroidota	Bacteroidia	Chitinophagales	Chitinophagaceae		4.75e-35	0	71	391	0	18.2
AIV	Bacteroidota	Bacteroidia	Chitinophagales	Chitinophagaceae	Chitinophaga	6.62e-06	0	10	59	0	16.9
AIV	Bacteroidota	Bacteroidia	Chitinophagales	Chitinophagaceae	Sediminibacterium	1.97e-06	0	11	65	0	16.9
AIV	Bacteroidota	Bacteroidia	Chitinophagales	Saprospiraceae		7.75e-08	0	14	81	0	17.3
AIV	Bacteroidota	Bacteroidia	Cytophagales			1.19e-42	1	91	501	0.2	18.2
AIV	Bacteroidota	Bacteroidia	Cytophagales	Cyclobacteriaceae		1.51e-13	1	30	164	0.6	18.3
AIV	Bacteroidota	Bacteroidia	Cytophagales	Hymenobacteraceae		1.95e-11	0	22	122	0	18
AIV	Bacteroidota	Bacteroidia	Cytophagales	Hymenobacteraceae	Hymenobacter	1.61e-06	0	12	66	0	18.2
AIV	Bacteroidota	Bacteroidia	Cytophagales	Spirosomaceae		7.1e-12	0	23	127	0	18.1
AIV	Bacteroidota	Bacteroidia	Flavobacteriales			7.32e-163	0	338	1847	0	18.3
AIV	Bacteroidota	Bacteroidia	Flavobacteriales	Crocinitomicaceae		4.78e-07	0	13	72	0	18.1
AIV	Bacteroidota	Bacteroidia	Flavobacteriales	Flavobacteriaceae		3.42e-110	0	228	1247	0	18.3
AIV	Bacteroidota	Bacteroidia	Flavobacteriales	Flavobacteriaceae	Flavobacterium	9.94e-29	0	58	319	0	18.2
AIV	Bacteroidota	Bacteroidia	Flavobacteriales	Weeksellaceae		1.13e-22	0	45	250	0	18
AIV	Bacteroidota	Bacteroidia	Flavobacteriales	Weeksellaceae	Chryseobacterium	6.28e-13	0	25	139	0	18
AIV	Bacteroidota	Bacteroidia	Sphingobacteriales			1.22e-28	0	58	318	0	18.2
AIV	Bacteroidota	Bacteroidia	Sphingobacteriales	Sphingobacteriaceae		2.73e-28	0	57	314	0	18.2
AIV	Bacteroidota	Bacteroidia	Sphingobacteriales	Sphingobacteriaceae	Mucilaginibacter	2.82e-08	0	15	86	0	17.4
AIV	Bacteroidota	Bacteroidia	Sphingobacteriales	Sphingobacteriaceae	Pedobacter	2.7e-10	0	19	109	0	17.4
AIV	Bacteroidota	Bacteroidia	Sphingobacteriales	Sphingobacteriaceae	Sphingobacterium	2.41e-06	0	11	64	0	17.2
AIV	Bacteroidota	Chlorobia				8.42e-08	1	17	96	1	17.7
AIV	Bacteroidota	Chlorobia	Chlorobiales			8.42e-08	1	17	96	1	17.7
AIV	Bacteroidota	Chlorobia	Chlorobiales	Chlorobiaceae		1.03e-08	0	16	91	0	17.6
AIV	Bacteroidota	Chlorobia	Chlorobiales	Chlorobiaceae	Chlorobium	2.41e-06	0	11	64	0	17.2
AIV	Bacteroidota	Ignavibacteria				3.19e-07	0	13	74	0	17.6
AIV	Bacteroidota	Ignavibacteria	Ignavibacteriales			9.92e-06	0	10	57	0	17.5
AIV	Bacteroidota	Rhodothermia				4.19e-13	0	25	141	0	17.7
AIV	Bacteroidota	Rhodothermia	Balneolales			1.54e-08	0	16	89	0	18
AIV	Bacteroidota	Rhodothermia	Balneolales	Balneolaceae		5.41e-06	0	10	60	0	16.7
AIV	Campylobacterota					1.16e-34	1	74	409	0.2	18.1
AIV	Campylobacterota	Campylobacteria				4.68e-34	1	73	402	0.2	18.2
AIV	Campylobacterota	Campylobacteria	Campylobacterales			2.31e-33	1	72	394	0.3	18.3
AIV	Campylobacterota	Campylobacteria	Campylobacterales	Arcobacteraceae		5.41e-06	0	10	60	0	16.7
AIV	Campylobacterota	Campylobacteria	Campylobacterales	Campylobacteraceae		2.21e-10	0	20	110	0	18.2
AIV	Campylobacterota	Campylobacteria	Campylobacterales	Helicobacteraceae		3.45e-08	0	15	85	0	17.6
AIV	Chlamydiota					1.3e-11	0	22	124	0	17.7
AIV	Chlamydiota	Chlamydiia				1.3e-11	0	22	124	0	17.7
AIV	Chlamydiota	Chlamydiia	Chlamydiales			3.58e-11	0	21	119	0	17.6
AIV	Chloroflexota	Dehalococcoidia				8.24e-30	1	64	353	0.3	18.1
AIV	Chloroflexota	Dehalococcoidia	Dehalococcoidales			1.07e-06	0	12	68	0	17.6
AIV	Desulfobacterota					1.86e-38	16	123	675	2.4	18.2
AIV	Desulfobacterota	Desulfobacteria				1.18e-14	1	32	177	0.6	18.1
AIV	Desulfobacterota	Desulfobacteria	Desulfobacterales			1.37e-11	1	25	141	0.7	17.7
AIV	Desulfobacterota	Desulfobulbia				1.81e-07	2	19	105	1.9	18.1
AIV	Desulfobacterota	Desulfobulbia	Desulfobulbales			1.81e-07	2	19	105	1.9	18.1
AIV	Desulfobacterota	Desulfovibrionia				2.9e-16	0	32	177	0	18.1
AIV	Desulfobacterota	Desulfovibrionia	Desulfovibrionales			2.9e-16	0	32	177	0	18.1
AIV	Desulfobacterota	Desulfovibrionia	Desulfovibrionales	Desulfovibrionaceae		2.11e-12	0	24	133	0	18
AIV	Desulfobacterota	Syntrophia				7.75e-08	0	14	81	0	17.3
AIV	Desulfobacterota	Syntrophia	Syntrophales			7.75e-08	0	14	81	0	17.3
AIV	Desulfobacterota_F					9.01e-15	0	29	160	0	18.1
AIV	Desulfobacterota_F	Desulfuromonadia				8.32e-14	0	27	149	0	18.1
AIV	Desulfobacterota_F	Desulfuromonadia	Desulfuromonadales			2.95e-06	0	11	63	0	17.5
AIV	Desulfobacterota_F	Desulfuromonadia	Geobacterales			2.82e-08	0	15	86	0	17.4
AIV	Elusimicrobiota					4.05e-10	0	19	107	0	17.8
AIV	Elusimicrobiota	Elusimicrobia				1.16e-07	0	14	79	0	17.7
AIV	Elusimicrobiota	Elusimicrobia	Elusimicrobiales			9.92e-06	0	10	57	0	17.5
AIV	Fibrobacterota					2.82e-08	0	15	86	0	17.4
AIV	Fibrobacterota	Fibrobacteria				1.61e-06	0	12	66	0	18.2
AIV	Fibrobacterota	Fibrobacteria	Fibrobacterales			2.95e-06	0	11	63	0	17.5
AIV	Fibrobacterota	Fibrobacteria	Fibrobacterales	Fibrobacteraceae		3.61e-06	0	11	62	0	17.7
AIV	Firmicutes					5.57e-66	270	620	3390	8	18.3
AIV	Firmicutes	Bacilli				2.43e-70	255	613	3352	7.6	18.3
AIV	Firmicutes	Bacilli	Acholeplasmatales			7.16e-07	0	12	70	0	17.1
AIV	Firmicutes	Bacilli	Bacillales			1.18e-09	8	36	200	4	18
AIV	Firmicutes	Bacilli	Bacillales_H			2.66e-07	1	16	90	1.1	17.8
AIV	Firmicutes	Bacilli	Erysipelotrichales			6.51e-16	0	31	173	0	17.9
AIV	Firmicutes	Bacilli	Erysipelotrichales	Erysipelotrichaceae		6.28e-13	0	25	139	0	18
AIV	Firmicutes	Bacilli	Lactobacillales			6.84e-83	0	171	936	0	18.3
AIV	Firmicutes	Bacilli	Lactobacillales	Aerococcaceae		5.41e-06	0	10	60	0	16.7
AIV	Firmicutes	Bacilli	Lactobacillales	Enterococcaceae		7.75e-08	0	14	81	0	17.3
AIV	Firmicutes	Bacilli	Lactobacillales	Lactobacillaceae		4.06e-33	0	67	369	0	18.2
AIV	Firmicutes	Bacilli	Lactobacillales	Streptococcaceae		7.18e-30	0	60	332	0	18.1
AIV	Firmicutes	Bacilli	Lactobacillales	Streptococcaceae	Streptococcus	3.78e-27	0	55	301	0	18.3
AIV	Firmicutes	Bacilli	Mycoplasmatales			1.51e-18	0	37	203	0	18.2
AIV	Firmicutes	Bacilli	Mycoplasmatales	Metamycoplasmataceae		2.5e-09	0	17	98	0	17.3
AIV	Firmicutes	Bacilli	RF39			1.09e-19	0	39	216	0	18.1
AIV	Firmicutes	Bacilli	RF39	UBA660		1.09e-19	0	39	216	0	18.1
AIV	Firmicutes	Bacilli	RFN20			1.06e-11	0	22	125	0	17.6
AIV	Firmicutes	Bacilli	RFN20	CAG-826		8.39e-09	0	16	92	0	17.4
AIV	Firmicutes	Bacilli	Staphylococcales			2.54e-09	2	23	128	1.6	18
AIV	Firmicutes	Bacilli	Staphylococcales	Staphylococcaceae		4.23e-08	0	15	84	0	17.9
AIV	Firmicutes	Bacilli	Staphylococcales	Staphylococcaceae	Staphylococcus	1.61e-06	0	12	66	0	18.2
AIV	Firmicutes_A					2.03e-212	108	743	4062	2.7	18.3
AIV	Firmicutes_A	Clostridia				4.33e-192	89	652	3566	2.5	18.3
AIV	Firmicutes_A	Clostridia	Clostridiales	Clostridiaceae		4.59e-06	12	33	182	6.6	18.1
AIV	Firmicutes_A	Clostridia	Lachnospirales			2.33e-91	13	235	1285	1	18.3
AIV	Firmicutes_A	Clostridia	Lachnospirales	Lachnospiraceae		1.5e-80	13	211	1155	1.1	18.3
AIV	Firmicutes_A	Clostridia	Oscillospirales			1.85e-92	10	228	1249	0.8	18.3
AIV	Firmicutes_A	Clostridia	Oscillospirales	Acutalibacteraceae		9.58e-37	1	79	433	0.2	18.2
AIV	Firmicutes_A	Clostridia	Oscillospirales	Acutalibacteraceae	Ruminococcus_E	2.13e-07	0	13	76	0	17.1
AIV	Firmicutes_A	Clostridia	Oscillospirales	Oscillospiraceae		2.97e-23	4	59	326	1.2	18.1
AIV	Firmicutes_A	Clostridia	Oscillospirales	Ruminococcaceae		1.95e-26	1	57	314	0.3	18.2
AIV	Firmicutes_A	Clostridia	Peptostreptococcales			5.22e-06	23	49	269	8.6	18.2
AIV	Firmicutes_A	Clostridia	Peptostreptococcales	Anaerovoracaceae		1.04e-10	2	26	145	1.4	17.9
AIV	Firmicutes_A	Clostridia	Saccharofermentanales			6.88e-06	2	15	85	2.4	17.6
AIV	Firmicutes_A	Clostridia	TANB77			1.11e-09	0	18	102	0	17.6
AIV	Firmicutes_A	Clostridia	TANB77	CAG-508		1.03e-08	0	16	91	0	17.6
AIV	Firmicutes_A	Clostridia	Tissierellales			3.72e-11	5	34	188	2.7	18.1
AIV	Firmicutes_A	Clostridia	Tissierellales	Peptoniphilaceae		4.92e-06	3	17	98	3.1	17.3
AIV	Firmicutes_A	Clostridia_A				2.17e-27	7	76	419	1.7	18.1
AIV	Firmicutes_A	Clostridia_A	Christensenellales			2.17e-27	7	76	419	1.7	18.1
AIV	Firmicutes_A	Clostridia_A	Christensenellales	CAG-74		1.08e-07	4	23	131	3.1	17.6
AIV	Firmicutes_C	Negativicutes	Veillonellales			2.04e-09	0	18	99	0	18.2
AIV	Fusobacteriota					4.23e-08	0	15	84	0	17.9
AIV	Fusobacteriota	Fusobacteriia				4.23e-08	0	15	84	0	17.9
AIV	Fusobacteriota	Fusobacteriia	Fusobacteriales			5.18e-08	0	15	83	0	18.1
AIV	Myxococcota	Polyangia				8.67e-08	2	19	109	1.8	17.4
AIV	Nitrospirota					4.74e-17	1	37	205	0.5	18
AIV	Nitrospirota	Nitrospiria				3.09e-10	1	22	125	0.8	17.6
AIV	Nitrospirota	Nitrospiria	Nitrospirales			2.61e-09	1	20	114	0.9	17.5
AIV	Nitrospirota	Nitrospiria	Nitrospirales	Nitrospiraceae		2.31e-08	0	15	87	0	17.2
AIV	Nitrospirota	Thermodesulfovibrionia				2.61e-07	0	13	75	0	17.3
AIV	Nitrospirota	Thermodesulfovibrionia	Thermodesulfovibrionales			5.41e-06	0	10	60	0	16.7
AIV	Omnitrophota					2.92e-11	0	21	120	0	17.5
AIV	Omnitrophota	Koll11				1.36e-09	0	18	101	0	17.8
AIV	Patescibacteria					2.88e-141	0	292	1601	0	18.2
AIV	Patescibacteria	ABY1				2.88e-21	0	42	234	0	17.9
AIV	Patescibacteria	Gracilibacteria				4.05e-10	0	19	107	0	17.8
AIV	Patescibacteria	Microgenomatia				7.56e-23	0	46	252	0	18.3
AIV	Patescibacteria	Microgenomatia	UBA1400			2.41e-06	0	11	64	0	17.2
AIV	Patescibacteria	Paceibacteria				9.05e-61	0	125	684	0	18.3
AIV	Patescibacteria	Paceibacteria	Moranbacterales			7.16e-07	0	12	70	0	17.1
AIV	Patescibacteria	Paceibacteria	Paceibacterales			4.58e-09	0	17	95	0	17.9
AIV	Patescibacteria	Paceibacteria	UBA6257			8.77e-07	0	12	69	0	17.4
AIV	Patescibacteria	Paceibacteria	UBA9983_A			3.46e-31	0	63	347	0	18.2
AIV	Patescibacteria	Paceibacteria	UBA9983_A	UBA2163		1.47e-10	0	20	112	0	17.9
AIV	Patescibacteria	Paceibacteria	UBA9983_A	UBA9973		3.61e-06	0	11	62	0	17.7
AIV	Patescibacteria	Saccharimonadia				3.84e-17	0	34	187	0	18.2
AIV	Patescibacteria	Saccharimonadia	Saccharimonadales			1.94e-16	0	32	179	0	17.9
AIV	Patescibacteria	Saccharimonadia	Saccharimonadales	Saccharimonadaceae		4.74e-12	0	23	129	0	17.8
AIV	Planctomycetota					1.87e-09	78	136	748	10.4	18.2
AIV	Planctomycetota	Phycisphaerae				2.75e-23	0	47	257	0	18.3
AIV	Planctomycetota	Phycisphaerae	Phycisphaerales			2.8e-13	0	26	143	0	18.2
AIV	Planctomycetota	Phycisphaerae	Phycisphaerales	SM1A02		4.74e-12	0	23	129	0	17.8
AIV	Planctomycetota	Planctomycetes				4.58e-13	17	61	338	5	18
AIV	Planctomycetota	Planctomycetes	Pirellulales			1.78e-07	13	39	214	6.1	18.2
AIV	Planctomycetota	Planctomycetes	Pirellulales	Pirellulaceae		4.66e-09	1	20	111	0.9	18
AIV	Planctomycetota	Planctomycetes	Planctomycetales			7.16e-07	0	12	70	0	17.1
AIV	Planctomycetota	Planctomycetes	Planctomycetales	Planctomycetaceae		1.97e-06	0	11	65	0	16.9
AIV	Proteobacteria	Alphaproteobacteria	Caulobacterales			4.23e-27	2	62	340	0.6	18.2
AIV	Proteobacteria	Alphaproteobacteria	Caulobacterales	Caulobacteraceae		4.15e-16	1	35	194	0.5	18
AIV	Proteobacteria	Alphaproteobacteria	Caulobacterales	Caulobacteraceae	Brevundimonas	8.19e-06	1	13	72	1.4	18.1
AIV	Proteobacteria	Alphaproteobacteria	Caulobacterales	Hyphomonadaceae		1.8e-06	1	14	80	1.2	17.5
AIV	Proteobacteria	Alphaproteobacteria	Pelagibacterales			2.35e-49	47	213	1168	4	18.2
AIV	Proteobacteria	Alphaproteobacteria	Pelagibacterales	Pelagibacteraceae		2.63e-46	46	203	1114	4.1	18.2
AIV	Proteobacteria	Alphaproteobacteria	Pelagibacterales	Pelagibacteraceae	Pelagibacter	9.18e-34	37	153	841	4.4	18.2
AIV	Proteobacteria	Alphaproteobacteria	Pelagibacterales	Pelagibacteraceae	Pelagibacter_A	1.41e-12	0	24	135	0	17.8
AIV	Proteobacteria	Alphaproteobacteria	RF32			1.97e-06	0	11	65	0	16.9
AIV	Proteobacteria	Alphaproteobacteria	Rhizobiales	Beijerinckiaceae	Methylobacterium	5.85e-07	0	12	71	0	16.9
AIV	Proteobacteria	Alphaproteobacteria	Rhizobiales	Xanthobacteraceae		3.43e-14	7	45	251	2.8	17.9
AIV	Proteobacteria	Alphaproteobacteria	Rhizobiales	Xanthobacteraceae	Bradyrhizobium	2.59e-12	0	24	132	0	18.2
AIV	Proteobacteria	Alphaproteobacteria	Rickettsiales			7.91e-11	1	24	132	0.8	18.2
AIV	Proteobacteria	Alphaproteobacteria	Sphingomonadales			4.37e-68	1	145	793	0.1	18.3
AIV	Proteobacteria	Alphaproteobacteria	Sphingomonadales	Sphingomonadaceae		1.29e-67	0	139	762	0	18.2
AIV	Proteobacteria	Alphaproteobacteria	Sphingomonadales	Sphingomonadaceae	Novosphingobium	2.5e-09	0	17	98	0	17.3
AIV	Proteobacteria	Alphaproteobacteria	Sphingomonadales	Sphingomonadaceae	Sphingobium	1.61e-06	0	12	66	0	18.2
AIV	Proteobacteria	Alphaproteobacteria	Sphingomonadales	Sphingomonadaceae	Sphingomonas	8.62e-17	0	33	183	0	18
AIV	Proteobacteria	Gammaproteobacteria				4.93e-300	361	1463	7998	4.5	18.3
AIV	Proteobacteria	Gammaproteobacteria	Burkholderiales			8.9e-29	256	455	2491	10.3	18.3
AIV	Proteobacteria	Gammaproteobacteria	Burkholderiales	Burkholderiaceae		6.69e-06	238	305	1668	14.3	18.3
AIV	Proteobacteria	Gammaproteobacteria	Burkholderiales	Burkholderiaceae	Burkholderia	3.61e-06	0	11	62	0	17.7
AIV	Proteobacteria	Gammaproteobacteria	Burkholderiales	Burkholderiaceae	Paraburkholderia	1.97e-08	2	21	117	1.7	17.9
AIV	Proteobacteria	Gammaproteobacteria	Burkholderiales	Burkholderiaceae	Polynucleobacter	8.77e-07	0	12	69	0	17.4
AIV	Proteobacteria	Gammaproteobacteria	Burkholderiales	Burkholderiaceae	Variovorax	5.41e-06	0	10	60	0	16.7
AIV	Proteobacteria	Gammaproteobacteria	Burkholderiales	Methylophilaceae		3.74e-09	0	17	96	0	17.7
AIV	Proteobacteria	Gammaproteobacteria	Burkholderiales	Neisseriaceae		5.18e-08	0	15	83	0	18.1
AIV	Proteobacteria	Gammaproteobacteria	Burkholderiales	Nitrosomonadaceae		3.91e-07	0	13	73	0	17.8
AIV	Proteobacteria	Gammaproteobacteria	Burkholderiales	Rhodocyclaceae		7.96e-14	4	38	210	1.9	18.1
AIV	Proteobacteria	Gammaproteobacteria	Chromatiales			3.9e-07	1	16	88	1.1	18.2
AIV	Proteobacteria	Gammaproteobacteria	Enterobacterales			4.24e-141	4	311	1701	0.2	18.3
AIV	Proteobacteria	Gammaproteobacteria	Enterobacterales	Aeromonadaceae		9.92e-06	0	10	57	0	17.5
AIV	Proteobacteria	Gammaproteobacteria	Enterobacterales	Alteromonadaceae		1.13e-26	2	61	335	0.6	18.2
AIV	Proteobacteria	Gammaproteobacteria	Enterobacterales	Alteromonadaceae	Pseudoalteromonas	3.35e-06	2	16	89	2.2	18
AIV	Proteobacteria	Gammaproteobacteria	Enterobacterales	Enterobacteriaceae		4.55e-62	1	132	724	0.1	18.2
AIV	Proteobacteria	Gammaproteobacteria	Enterobacterales	Enterobacteriaceae	Buchnera	8.1e-06	0	10	58	0	17.2
AIV	Proteobacteria	Gammaproteobacteria	Enterobacterales	Pasteurellaceae		7.1e-12	0	23	127	0	18.1
AIV	Proteobacteria	Gammaproteobacteria	Enterobacterales	Shewanellaceae		8.39e-09	0	16	92	0	17.4
AIV	Proteobacteria	Gammaproteobacteria	Enterobacterales	Shewanellaceae	Shewanella	2.61e-07	0	13	75	0	17.3
AIV	Proteobacteria	Gammaproteobacteria	Enterobacterales	Vibrionaceae		1.13e-22	0	45	250	0	18
AIV	Proteobacteria	Gammaproteobacteria	Enterobacterales	Vibrionaceae	Vibrio	2.9e-16	0	32	177	0	18.1
AIV	Proteobacteria	Gammaproteobacteria	Legionellales			4.58e-09	0	17	95	0	17.9
AIV	Proteobacteria	Gammaproteobacteria	Legionellales	Legionellaceae		4.58e-09	0	17	95	0	17.9
AIV	Proteobacteria	Gammaproteobacteria	Methylococcales			2.9e-16	0	32	177	0	18.1
AIV	Proteobacteria	Gammaproteobacteria	Methylococcales	Methylomonadaceae		3.87e-12	0	23	130	0	17.7
AIV	Proteobacteria	Gammaproteobacteria	Pseudomonadales			3.98e-96	54	345	1886	2.9	18.3
AIV	Proteobacteria	Gammaproteobacteria	Pseudomonadales	Cellvibrionaceae		1.74e-07	0	14	77	0	18.2
AIV	Proteobacteria	Gammaproteobacteria	Pseudomonadales	HTCC2089		1.94e-06	2	16	92	2.2	17.4
AIV	Proteobacteria	Gammaproteobacteria	Pseudomonadales	Halieaceae		5.85e-07	0	12	71	0	16.9
AIV	Proteobacteria	Gammaproteobacteria	Pseudomonadales	Halomonadaceae		4.26e-15	2	36	198	1	18.2
AIV	Proteobacteria	Gammaproteobacteria	Pseudomonadales	Halomonadaceae	Halomonas	2.37e-08	2	21	116	1.7	18.1
AIV	Proteobacteria	Gammaproteobacteria	Pseudomonadales	Moraxellaceae		1.7e-22	0	45	248	0	18.1
AIV	Proteobacteria	Gammaproteobacteria	Pseudomonadales	Moraxellaceae	Acinetobacter	5.56e-14	0	27	151	0	17.9
AIV	Proteobacteria	Gammaproteobacteria	Pseudomonadales	Oleiphilaceae		1.36e-09	0	18	101	0	17.8
AIV	Proteobacteria	Gammaproteobacteria	Pseudomonadales	Oleiphilaceae	Marinobacter	2.13e-07	0	13	76	0	17.1
AIV	Proteobacteria	Gammaproteobacteria	Pseudomonadales	Porticoccaceae		5.41e-06	0	10	60	0	16.7
AIV	Proteobacteria	Gammaproteobacteria	Pseudomonadales	Pseudohongiellaceae		6.62e-06	0	10	59	0	16.9
AIV	Proteobacteria	Gammaproteobacteria	Pseudomonadales	Pseudomonadaceae		2.06e-57	4	133	731	0.5	18.2
AIV	Proteobacteria	Gammaproteobacteria	Pseudomonadales	Pseudomonadaceae	Pseudomonas_E	4.77e-44	4	105	574	0.7	18.3
AIV	Proteobacteria	Gammaproteobacteria	SAR86			1.19e-15	0	31	170	0	18.2
AIV	Proteobacteria	Gammaproteobacteria	SAR86	D2472		5.6e-09	0	17	94	0	18.1
AIV	Proteobacteria	Gammaproteobacteria	Steroidobacterales			4.42e-06	0	11	61	0	18
AIV	Proteobacteria	Gammaproteobacteria	Steroidobacterales	Steroidobacteraceae		4.42e-06	0	11	61	0	18
AIV	Proteobacteria	Gammaproteobacteria	Xanthomonadales			1.6e-41	1	89	488	0.2	18.2
AIV	Proteobacteria	Gammaproteobacteria	Xanthomonadales	Rhodanobacteraceae		2.92e-11	0	21	120	0	17.5
AIV	Proteobacteria	Gammaproteobacteria	Xanthomonadales	Xanthomonadaceae		2.38e-26	1	57	313	0.3	18.2
AIV	Proteobacteria	Gammaproteobacteria	Xanthomonadales	Xanthomonadaceae	Stenotrophomonas	1.74e-07	0	14	77	0	18.2
AIV	Spirochaetota					1.62e-35	4	86	473	0.8	18.2
AIV	Spirochaetota	Leptospirae				7.75e-08	0	14	81	0	17.3
AIV	Spirochaetota	Leptospirae	Leptospirales			1.16e-07	0	14	79	0	17.7
AIV	Spirochaetota	Leptospirae	Leptospirales	Leptospiraceae		4.78e-07	0	13	72	0	18.1
AIV	Spirochaetota	Spirochaetia				6.06e-26	3	62	343	0.9	18.1
AIV	Spirochaetota	Spirochaetia	Treponematales			3.85e-12	3	32	176	1.7	18.2
AIV	Spirochaetota	Spirochaetia	Treponematales	Treponemataceae		1.03e-06	3	19	107	2.8	17.8
AIV	Spirochaetota	Spirochaetia	Treponematales	Treponemataceae	Treponema_D	1.74e-07	0	14	77	0	18.2
AIV	Thermotogota					3.91e-07	0	13	73	0	17.8
AIV	Thermotogota	Thermotogae				3.91e-07	0	13	73	0	17.8
AIV	Verrucomicrobiota					6.78e-77	2	167	917	0.2	18.2
AIV	Verrucomicrobiota	Kiritimatiellae				4.23e-12	1	26	147	0.7	17.7
AIV	Verrucomicrobiota	Kiritimatiellae	RFP12			2.95e-06	0	11	63	0	17.5
AIV	Verrucomicrobiota	Lentisphaeria				5.85e-07	0	12	71	0	16.9
AIV	Verrucomicrobiota	Verrucomicrobiae				6.87e-60	1	127	699	0.1	18.2
AIV	Verrucomicrobiota	Verrucomicrobiae	Chthoniobacterales			3.58e-11	0	21	119	0	17.6
AIV	Verrucomicrobiota	Verrucomicrobiae	Chthoniobacterales	UBA10450		1.74e-07	0	14	77	0	18.2
AIV	Verrucomicrobiota	Verrucomicrobiae	Opitutales			9.6e-21	1	45	248	0.4	18.1
AIV	Verrucomicrobiota	Verrucomicrobiae	Opitutales	Opitutaceae		3.31e-10	0	19	108	0	17.6
AIV	Verrucomicrobiota	Verrucomicrobiae	Pedosphaerales			2.02e-14	0	28	156	0	17.9
AIV	Verrucomicrobiota	Verrucomicrobiae	Verrucomicrobiales			2.59e-12	0	24	132	0	18.2
AIV	Verrucomicrobiota	Verrucomicrobiae	Verrucomicrobiales	Akkermansiaceae		4.78e-07	0	13	72	0	18.1
AV	Acidobacteriota	Acidobacteriae				3.12e-06	0	12	339	0	3.5
AV	Actinobacteriota					1.01e-14	123	227	6192	2	3.7
AV	Actinobacteriota	Actinomycetia				9.76e-11	101	178	4864	2.1	3.7
AV	Actinobacteriota	Actinomycetia	Mycobacteriales			4.97e-11	13	52	1426	0.9	3.6
AV	Actinobacteriota	Actinomycetia	Mycobacteriales	Mycobacteriaceae		3.44e-11	2	29	811	0.2	3.6
AV	Actinobacteriota	Actinomycetia	Mycobacteriales	Mycobacteriaceae	Mycobacterium	3.12e-06	0	12	339	0	3.5
AV	Actinobacteriota	Actinomycetia	Streptomycetales			5.25e-09	5	31	851	0.6	3.6
AV	Actinobacteriota	Actinomycetia	Streptomycetales	Streptomycetaceae		6.16e-09	5	31	846	0.6	3.7
AV	Actinobacteriota	Actinomycetia	Streptomycetales	Streptomycetaceae	Streptomyces	8.59e-08	5	27	762	0.7	3.5
AV	Actinobacteriota	Coriobacteriia				2.26e-10	0	21	594	0	3.5
AV	Actinobacteriota	Coriobacteriia	Coriobacteriales			1.01e-09	0	20	554	0	3.6
AV	Actinobacteriota	Coriobacteriia	Coriobacteriales	Coriobacteriaceae		4.89e-06	0	12	327	0	3.7
AV	Actinobacteriota	Coriobacteriia	Coriobacteriales	Coriobacteriaceae	Collinsella	7.38e-06	0	11	316	0	3.5
AV	Bacteroidota					8.16e-91	2	213	5818	0	3.7
AV	Bacteroidota	Bacteroidia				3.88e-86	1	198	5402	0	3.7
AV	Bacteroidota	Bacteroidia	Bacteroidales			1.2e-32	1	76	2083	0	3.6
AV	Bacteroidota	Bacteroidia	Bacteroidales	Bacteroidaceae		6.97e-12	0	25	687	0	3.6
AV	Bacteroidota	Bacteroidia	Bacteroidales	Bacteroidaceae	Prevotella	6.03e-07	0	14	383	0	3.7
AV	Bacteroidota	Bacteroidia	Chitinophagales			6.29e-09	0	18	505	0	3.6
AV	Bacteroidota	Bacteroidia	Chitinophagales	Chitinophagaceae		4.47e-07	0	14	391	0	3.6
AV	Bacteroidota	Bacteroidia	Cytophagales			7.31e-09	0	18	501	0	3.6
AV	Bacteroidota	Bacteroidia	Flavobacteriales			1.01e-30	0	67	1847	0	3.6
AV	Bacteroidota	Bacteroidia	Flavobacteriales	Flavobacteriaceae		5.61e-21	0	45	1247	0	3.6
AV	Bacteroidota	Bacteroidia	Flavobacteriales	Flavobacteriaceae	Flavobacterium	6.6e-06	0	11	319	0	3.4
AV	Bacteroidota	Bacteroidia	Sphingobacteriales			6.85e-06	0	11	318	0	3.5
AV	Bacteroidota	Bacteroidia	Sphingobacteriales	Sphingobacteriaceae		7.96e-06	0	11	314	0	3.5
AV	Chloroflexota	Dehalococcoidia				1.85e-06	0	12	353	0	3.4
AV	Desulfobacterota					3.47e-08	3	24	675	0.4	3.6
AV	Firmicutes	Bacilli	Lactobacillales			6.3e-16	0	34	936	0	3.6
AV	Firmicutes	Bacilli	Lactobacillales	Lactobacillaceae		1.02e-06	0	13	369	0	3.5
AV	Firmicutes	Bacilli	Lactobacillales	Streptococcaceae		4.06e-06	0	12	332	0	3.6
AV	Firmicutes_A					4.49e-08	89	149	4062	2.2	3.7
AV	Firmicutes_A	Clostridia				4.54e-07	79	130	3566	2.2	3.6
AV	Firmicutes_A	Clostridia	Lachnospirales			1.29e-12	8	47	1285	0.6	3.7
AV	Firmicutes_A	Clostridia	Lachnospirales	Lachnospiraceae		2.01e-12	6	42	1155	0.5	3.6
AV	Firmicutes_A	Clostridia	Oscillospirales	Ruminococcaceae		7.96e-06	0	11	314	0	3.5
AV	Patescibacteria					1e-26	0	58	1601	0	3.6
AV	Patescibacteria	Paceibacteria				7.8e-12	0	25	684	0	3.7
AV	Patescibacteria	Paceibacteria	UBA9983_A			2.32e-06	0	12	347	0	3.5
AV	Proteobacteria					7.23e-17	353	529	14419	2.4	3.7
AV	Proteobacteria	Alphaproteobacteria				7.78e-72	23	234	6379	0.4	3.7
AV	Proteobacteria	Alphaproteobacteria	Caulobacterales			3.01e-06	0	12	340	0	3.5
AV	Proteobacteria	Alphaproteobacteria	Pelagibacterales			1.08e-19	0	42	1168	0	3.6
AV	Proteobacteria	Alphaproteobacteria	Pelagibacterales	Pelagibacteraceae		8.11e-19	0	40	1114	0	3.6
AV	Proteobacteria	Alphaproteobacteria	Pelagibacterales	Pelagibacteraceae	Pelagibacter	2.2e-14	0	30	841	0	3.6
AV	Proteobacteria	Alphaproteobacteria	Rhizobiales			6.05e-06	23	51	1395	1.6	3.7
AV	Proteobacteria	Alphaproteobacteria	Rhodobacterales			3.29e-17	0	37	1015	0	3.6
AV	Proteobacteria	Alphaproteobacteria	Rhodobacterales	Rhodobacteraceae		3.29e-17	0	37	1015	0	3.6
AV	Proteobacteria	Alphaproteobacteria	Sphingomonadales			1.32e-13	0	29	793	0	3.7
AV	Proteobacteria	Alphaproteobacteria	Sphingomonadales	Sphingomonadaceae		4.22e-13	0	27	762	0	3.5
AV	Proteobacteria	Gammaproteobacteria	Enterobacterales			1.56e-26	1	62	1701	0.1	3.6
AV	Proteobacteria	Gammaproteobacteria	Enterobacterales	Alteromonadaceae		3.63e-06	0	12	335	0	3.6
AV	Proteobacteria	Gammaproteobacteria	Enterobacterales	Enterobacteriaceae		5e-11	1	26	724	0.1	3.6
AV	Proteobacteria	Gammaproteobacteria	Pseudomonadales			2.7e-19	10	69	1886	0.5	3.7
AV	Proteobacteria	Gammaproteobacteria	Xanthomonadales			1.19e-08	0	17	488	0	3.5
AV	Proteobacteria	Gammaproteobacteria	Xanthomonadales	Xanthomonadaceae		8.26e-06	0	11	313	0	3.5
AV	Spirochaetota					3.77e-06	2	17	473	0.4	3.6
AV	Verrucomicrobiota					4.61e-14	1	33	917	0.1	3.6
AV	Verrucomicrobiota	Verrucomicrobiae				1.23e-10	1	25	699	0.1	3.6

## Sheet: Table S5
Table S5. Presence of L-asparaginase types across all 45,555 bacterial species. Presence of a given L-asparaginase in a given species is indicated by 1.
AI	AII	AIII	AIV	AV	Phylum	Class	Order	Family	Genus	Species
	1				4572-55	4572-55	4572-55	4572-55	4572-55	4572-55 sp002084765
	1	1			4572-55	4572-55	J002	J002	J002	J002 sp003697105
	1		1		AABM5-125-24	AABM5-125-24	AABM5-125-24	AABM5-125-24	AABM5-125-24	AABM5-125-24 sp002127415
	1		1		AABM5-125-24	AABM5-125-24	AABM5-125-24	AABM5-125-24	JABMRV01	JABMRV01 sp013202285
1					AABM5-125-24	B3-LCP	B3-LCP	B3-LCP	B3-LCP	B3-LCP sp005223185
1					AABM5-125-24	B3-LCP	B3-LCP	B3-LCP	SURF-9	SURF-9 sp003599535
		1			AABM5-125-24	BMS3BBIN04	BMS3BBIN04	BMS3BBIN04	BMS3BBIN04	BMS3BBIN04 sp002898195
		1	1		AABM5-125-24	JABMRZ01	JABMRZ01	JABMRZ01	JABMRZ01	JABMRZ01 sp013202315
					AABM5-125-24	RPQS01	RPQS01	RPQS01	JABWCQ01	JABWCQ01 sp013360195
	1				AABM5-125-24	RPQS01	RPQS01	RPQS01	RPQS01	RPQS01 sp003818605
					Abyssubacteria	SURF-5	SURF-5	SURF-5	SURF-17	SURF-17 sp003598055
					Abyssubacteria	SURF-5	SURF-5	SURF-5	SURF-5	SURF-5 sp003598085
					Acidobacteriota	Acidobacteriae	2-12-FULL-54-10	2-12-FULL-54-10	2-02-FULL-61-28	2-02-FULL-61-28 sp001767035
					Acidobacteriota	Acidobacteriae	2-12-FULL-54-10	2-12-FULL-54-10	2-12-FULL-54-10	2-12-FULL-54-10 sp001767075
					Acidobacteriota	Acidobacteriae	2-12-FULL-54-10	2-12-FULL-54-10	SHUM01	SHUM01 sp009691245
	1				Acidobacteriota	Acidobacteriae	20CM-2-55-15	20CM-2-55-15	20CM-2-55-15	20CM-2-55-15 sp001920875
	1	1			Acidobacteriota	Acidobacteriae	20CM-2-55-15	20CM-2-55-15	20CM-2-55-15	20CM-2-55-15 sp003222815
	1				Acidobacteriota	Acidobacteriae	20CM-2-55-15	20CM-2-55-15	20CM-2-55-15	20CM-2-55-15 sp003223875
	1	1			Acidobacteriota	Acidobacteriae	20CM-2-55-15	20CM-2-55-15	DSPE01	DSPE01 sp011046715
		1			Acidobacteriota	Acidobacteriae	Acidobacteriales	Acidobacteriaceae	Acidipila	Acidipila rosea
		1			Acidobacteriota	Acidobacteriae	Acidobacteriales	Acidobacteriaceae	Acidisarcina	Acidisarcina polymorpha
		1			Acidobacteriota	Acidobacteriae	Acidobacteriales	Acidobacteriaceae	Acidobacterium	Acidobacterium capsulatum
		1			Acidobacteriota	Acidobacteriae	Acidobacteriales	Acidobacteriaceae	Acidobacterium	Acidobacterium capsulatum_A
		1			Acidobacteriota	Acidobacteriae	Acidobacteriales	Acidobacteriaceae	Acidobacterium_A	Acidobacterium_A ailaaui
	1	1			Acidobacteriota	Acidobacteriae	Acidobacteriales	Acidobacteriaceae	Acidobacterium_A	Acidobacterium_A sp009765985
		1			Acidobacteriota	Acidobacteriae	Acidobacteriales	Acidobacteriaceae	Acidobacterium_A	Acidobacterium_A sp013285705
	1	1			Acidobacteriota	Acidobacteriae	Acidobacteriales	Acidobacteriaceae	Acidobacterium_A	Acidobacterium_A sp014274465
					Acidobacteriota	Acidobacteriae	Acidobacteriales	Acidobacteriaceae	Bryocella	Bryocella elongata
		1			Acidobacteriota	Acidobacteriae	Acidobacteriales	Acidobacteriaceae	CAHJWL01	CAHJWL01 sp903642235
		1			Acidobacteriota	Acidobacteriae	Acidobacteriales	Acidobacteriaceae	CAIMNN01	CAIMNN01 sp903842845
		1			Acidobacteriota	Acidobacteriae	Acidobacteriales	Acidobacteriaceae	CAIQPK01	CAIQPK01 sp903873705
		1			Acidobacteriota	Acidobacteriae	Acidobacteriales	Acidobacteriaceae	CAIVDV01	CAIVDV01 sp903832055
		1			Acidobacteriota	Acidobacteriae	Acidobacteriales	Acidobacteriaceae	CAIVDV01	CAIVDV01 sp903832475
		1			Acidobacteriota	Acidobacteriae	Acidobacteriales	Acidobacteriaceae	CAIVDV01	CAIVDV01 sp903904755
					Acidobacteriota	Acidobacteriae	Acidobacteriales	Acidobacteriaceae	CAIZGA01	CAIZGA01 sp903932385
		1			Acidobacteriota	Acidobacteriae	Acidobacteriales	Acidobacteriaceae	EB88	EB88 sp003858395
		1			Acidobacteriota	Acidobacteriae	Acidobacteriales	Acidobacteriaceae	Edaphobacter	Edaphobacter acidisoli
	1	1			Acidobacteriota	Acidobacteriae	Acidobacteriales	Acidobacteriaceae	Edaphobacter	Edaphobacter aggregans
	1	1			Acidobacteriota	Acidobacteriae	Acidobacteriales	Acidobacteriaceae	Edaphobacter	Edaphobacter aggregans_A
		1			Acidobacteriota	Acidobacteriae	Acidobacteriales	Acidobacteriaceae	Edaphobacter	Edaphobacter dinghuensis
					Acidobacteriota	Acidobacteriae	Acidobacteriales	Acidobacteriaceae	Edaphobacter	Edaphobacter dinghuensis_A
		1			Acidobacteriota	Acidobacteriae	Acidobacteriales	Acidobacteriaceae	Edaphobacter	Edaphobacter lichenicola_A
		1			Acidobacteriota	Acidobacteriae	Acidobacteriales	Acidobacteriaceae	Edaphobacter	Edaphobacter lichenicola_B
		1			Acidobacteriota	Acidobacteriae	Acidobacteriales	Acidobacteriaceae	Edaphobacter	Edaphobacter lichenicola_C
		1			Acidobacteriota	Acidobacteriae	Acidobacteriales	Acidobacteriaceae	Edaphobacter	Edaphobacter lichenicola_D
		1			Acidobacteriota	Acidobacteriae	Acidobacteriales	Acidobacteriaceae	Edaphobacter	Edaphobacter lichenicola_E
		1			Acidobacteriota	Acidobacteriae	Acidobacteriales	Acidobacteriaceae	Edaphobacter	Edaphobacter modestus
		1			Acidobacteriota	Acidobacteriae	Acidobacteriales	Acidobacteriaceae	Edaphobacter	Edaphobacter sp000381605
		1			Acidobacteriota	Acidobacteriae	Acidobacteriales	Acidobacteriaceae	Edaphobacter	Edaphobacter sp000421065
		1			Acidobacteriota	Acidobacteriae	Acidobacteriales	Acidobacteriaceae	Edaphobacter	Edaphobacter sp000688615
					Acidobacteriota	Acidobacteriae	Acidobacteriales	Acidobacteriaceae	Edaphobacter	Edaphobacter sp001897435
					Acidobacteriota	Acidobacteriae	Acidobacteriales	Acidobacteriaceae	Edaphobacter	Edaphobacter sp002197545
	1	1			Acidobacteriota	Acidobacteriae	Acidobacteriales	Acidobacteriaceae	Edaphobacter	Edaphobacter sp003751275
		1			Acidobacteriota	Acidobacteriae	Acidobacteriales	Acidobacteriaceae	Edaphobacter	Edaphobacter sp009765825
		1			Acidobacteriota	Acidobacteriae	Acidobacteriales	Acidobacteriaceae	Edaphobacter	Edaphobacter sp009765835
		1			Acidobacteriota	Acidobacteriae	Acidobacteriales	Acidobacteriaceae	Edaphobacter	Edaphobacter sp009766095
					Acidobacteriota	Acidobacteriae	Acidobacteriales	Acidobacteriaceae	Edaphobacter	Edaphobacter sp009781125
					Acidobacteriota	Acidobacteriae	Acidobacteriales	Acidobacteriaceae	Edaphobacter	Edaphobacter sp010093025
		1			Acidobacteriota	Acidobacteriae	Acidobacteriales	Acidobacteriaceae	Edaphobacter	Edaphobacter sp014274685
		1			Acidobacteriota	Acidobacteriae	Acidobacteriales	Acidobacteriaceae	Granulicella_A	Granulicella_A mallensis
		1			Acidobacteriota	Acidobacteriae	Acidobacteriales	Acidobacteriaceae	Granulicella_A	Granulicella_A mallensis_A
		1			Acidobacteriota	Acidobacteriae	Acidobacteriales	Acidobacteriaceae	Granulicella_A	Granulicella_A sp009766105
		1			Acidobacteriota	Acidobacteriae	Acidobacteriales	Acidobacteriaceae	Granulicella_B	Granulicella_B arctica
		1			Acidobacteriota	Acidobacteriae	Acidobacteriales	Acidobacteriaceae	Granulicella_C	Granulicella_C aggregans
		1			Acidobacteriota	Acidobacteriae	Acidobacteriales	Acidobacteriaceae	Granulicella_C	Granulicella_C pectinivorans
		1			Acidobacteriota	Acidobacteriae	Acidobacteriales	Acidobacteriaceae	Granulicella_C	Granulicella_C rosea
		1			Acidobacteriota	Acidobacteriae	Acidobacteriales	Acidobacteriaceae	Granulicella_C	Granulicella_C sibirica
	1	1			Acidobacteriota	Acidobacteriae	Acidobacteriales	Acidobacteriaceae	Granulicella_C	Granulicella_C sp009914315
		1			Acidobacteriota	Acidobacteriae	Acidobacteriales	Acidobacteriaceae	Granulicella_C	Granulicella_C sp903642265
		1			Acidobacteriota	Acidobacteriae	Acidobacteriales	Acidobacteriaceae	Granulicella_C	Granulicella_C sp903970285
		1			Acidobacteriota	Acidobacteriae	Acidobacteriales	Acidobacteriaceae	Granulicella_C	Granulicella_C tundricola
	1	1			Acidobacteriota	Acidobacteriae	Acidobacteriales	Acidobacteriaceae	KBS-83	KBS-83 sp000381585
					Acidobacteriota	Acidobacteriae	Acidobacteriales	Acidobacteriaceae	Palsa-288	Palsa-288 sp003132145
1		1			Acidobacteriota	Acidobacteriae	Acidobacteriales	Acidobacteriaceae	Palsa-288	Palsa-288 sp003133205
					Acidobacteriota	Acidobacteriae	Acidobacteriales	Acidobacteriaceae	Palsa-288	Palsa-288 sp003142215
					Acidobacteriota	Acidobacteriae	Acidobacteriales	Acidobacteriaceae	Palsa-288	Palsa-288 sp003142235
1					Acidobacteriota	Acidobacteriae	Acidobacteriales	Acidobacteriaceae	Palsa-288	Palsa-288 sp003162875
					Acidobacteriota	Acidobacteriae	Acidobacteriales	Acidobacteriaceae	Palsa-288	Palsa-288 sp903932155
		1			Acidobacteriota	Acidobacteriae	Acidobacteriales	Acidobacteriaceae	Palsa-343	Palsa-343 sp003131625
		1			Acidobacteriota	Acidobacteriae	Acidobacteriales	Acidobacteriaceae	Palsa-343	Palsa-343 sp003152415
		1			Acidobacteriota	Acidobacteriae	Acidobacteriales	Acidobacteriaceae	Palsa-343	Palsa-343 sp003152595
		1			Acidobacteriota	Acidobacteriae	Acidobacteriales	Acidobacteriaceae	Palsa-343	Palsa-343 sp003166955
		1			Acidobacteriota	Acidobacteriae	Acidobacteriales	Acidobacteriaceae	Palsa-343	Palsa-343 sp003167515
		1			Acidobacteriota	Acidobacteriae	Acidobacteriales	Acidobacteriaceae	Palsa-343	Palsa-343 sp003428625
		1			Acidobacteriota	Acidobacteriae	Acidobacteriales	Acidobacteriaceae	PALSA-350	PALSA-350 sp003152195
		1			Acidobacteriota	Acidobacteriae	Acidobacteriales	Acidobacteriaceae	Silvibacterium	Silvibacterium bohemicum
		1			Acidobacteriota	Acidobacteriae	Acidobacteriales	Acidobacteriaceae	Silvibacterium	Silvibacterium dinghuense
		1			Acidobacteriota	Acidobacteriae	Acidobacteriales	Acidobacteriaceae	Silvibacterium	Silvibacterium sp013289875
		1			Acidobacteriota	Acidobacteriae	Acidobacteriales	Acidobacteriaceae	Terracidiphilus	Terracidiphilus gabretensis
1		1			Acidobacteriota	Acidobacteriae	Acidobacteriales	Acidobacteriaceae	Terracidiphilus	Terracidiphilus gaucii
		1			Acidobacteriota	Acidobacteriae	Acidobacteriales	Acidobacteriaceae	Terracidiphilus	Terracidiphilus savannae
		1			Acidobacteriota	Acidobacteriae	Acidobacteriales	Acidobacteriaceae	Terracidiphilus	Terracidiphilus sp000620725
		1			Acidobacteriota	Acidobacteriae	Acidobacteriales	Acidobacteriaceae	Terracidiphilus	Terracidiphilus sp002307235
		1			Acidobacteriota	Acidobacteriae	Acidobacteriales	Acidobacteriaceae	Terracidiphilus	Terracidiphilus sp002314435
		1			Acidobacteriota	Acidobacteriae	Acidobacteriales	Acidobacteriaceae	Terracidiphilus	Terracidiphilus sp003133425
1					Acidobacteriota	Acidobacteriae	Acidobacteriales	Acidobacteriaceae	Terracidiphilus	Terracidiphilus sp003134815
		1			Acidobacteriota	Acidobacteriae	Acidobacteriales	Acidobacteriaceae	Terracidiphilus	Terracidiphilus sp003134855
1		1			Acidobacteriota	Acidobacteriae	Acidobacteriales	Acidobacteriaceae	Terracidiphilus	Terracidiphilus sp003138365
1		1			Acidobacteriota	Acidobacteriae	Acidobacteriales	Acidobacteriaceae	Terracidiphilus	Terracidiphilus sp003138515
		1			Acidobacteriota	Acidobacteriae	Acidobacteriales	Acidobacteriaceae	Terracidiphilus	Terracidiphilus sp003139795
		1			Acidobacteriota	Acidobacteriae	Acidobacteriales	Acidobacteriaceae	Terracidiphilus	Terracidiphilus sp003140705
		1			Acidobacteriota	Acidobacteriae	Acidobacteriales	Acidobacteriaceae	Terracidiphilus	Terracidiphilus sp003140785
		1			Acidobacteriota	Acidobacteriae	Acidobacteriales	Acidobacteriaceae	Terracidiphilus	Terracidiphilus sp003142015
		1			Acidobacteriota	Acidobacteriae	Acidobacteriales	Acidobacteriaceae	Terracidiphilus	Terracidiphilus sp003142935
		1			Acidobacteriota	Acidobacteriae	Acidobacteriales	Acidobacteriaceae	Terracidiphilus	Terracidiphilus sp003151435
		1			Acidobacteriota	Acidobacteriae	Acidobacteriales	Acidobacteriaceae	Terracidiphilus	Terracidiphilus sp003151985
		1			Acidobacteriota	Acidobacteriae	Acidobacteriales	Acidobacteriaceae	Terracidiphilus	Terracidiphilus sp003156235
1		1			Acidobacteriota	Acidobacteriae	Acidobacteriales	Acidobacteriaceae	Terracidiphilus	Terracidiphilus sp003156495
		1			Acidobacteriota	Acidobacteriae	Acidobacteriales	Acidobacteriaceae	Terracidiphilus	Terracidiphilus sp003159355
					Acidobacteriota	Acidobacteriae	Acidobacteriales	Acidobacteriaceae	Terracidiphilus	Terracidiphilus sp003161045
		1			Acidobacteriota	Acidobacteriae	Acidobacteriales	Acidobacteriaceae	Terracidiphilus	Terracidiphilus sp003162495
		1			Acidobacteriota	Acidobacteriae	Acidobacteriales	Acidobacteriaceae	Terracidiphilus	Terracidiphilus sp003164635
1					Acidobacteriota	Acidobacteriae	Acidobacteriales	Acidobacteriaceae	Terracidiphilus	Terracidiphilus sp003165005
		1			Acidobacteriota	Acidobacteriae	Acidobacteriales	Acidobacteriaceae	Terracidiphilus	Terracidiphilus sp003165075
1		1			Acidobacteriota	Acidobacteriae	Acidobacteriales	Acidobacteriaceae	Terracidiphilus	Terracidiphilus sp003165095
		1			Acidobacteriota	Acidobacteriae	Acidobacteriales	Acidobacteriaceae	Terracidiphilus	Terracidiphilus sp003165935
		1			Acidobacteriota	Acidobacteriae	Acidobacteriales	Acidobacteriaceae	Terracidiphilus	Terracidiphilus sp003166055
		1			Acidobacteriota	Acidobacteriae	Acidobacteriales	Acidobacteriaceae	Terracidiphilus	Terracidiphilus sp003167305
		1			Acidobacteriota	Acidobacteriae	Acidobacteriales	Acidobacteriaceae	Terracidiphilus	Terracidiphilus sp003170825
		1			Acidobacteriota	Acidobacteriae	Acidobacteriales	Acidobacteriaceae	Terracidiphilus	Terracidiphilus sp003171315
		1			Acidobacteriota	Acidobacteriae	Acidobacteriales	Acidobacteriaceae	Terracidiphilus	Terracidiphilus sp008682415
		1			Acidobacteriota	Acidobacteriae	Acidobacteriales	Acidobacteriaceae	Terracidiphilus	Terracidiphilus sp903828675
1		1			Acidobacteriota	Acidobacteriae	Acidobacteriales	Acidobacteriaceae	Terracidiphilus	Terracidiphilus sp903842065
		1			Acidobacteriota	Acidobacteriae	Acidobacteriales	Acidobacteriaceae	Terracidiphilus	Terracidiphilus sp903849645
		1			Acidobacteriota	Acidobacteriae	Acidobacteriales	Acidobacteriaceae	Terracidiphilus	Terracidiphilus sp903911925
1					Acidobacteriota	Acidobacteriae	Acidobacteriales	Acidobacteriaceae	Terriglobus	Terriglobus roseus
1		1			Acidobacteriota	Acidobacteriae	Acidobacteriales	Acidobacteriaceae	Terriglobus	Terriglobus roseus_A
	1				Acidobacteriota	Acidobacteriae	Acidobacteriales	Acidobacteriaceae	Terriglobus	Terriglobus roseus_B
1		1			Acidobacteriota	Acidobacteriae	Acidobacteriales	Acidobacteriaceae	Terriglobus	Terriglobus saanensis
1		1			Acidobacteriota	Acidobacteriae	Acidobacteriales	Acidobacteriaceae	Terriglobus	Terriglobus sp000800015
1		1			Acidobacteriota	Acidobacteriae	Acidobacteriales	Acidobacteriaceae	Terriglobus	Terriglobus sp903642225
		1			Acidobacteriota	Acidobacteriae	Acidobacteriales	Acidobacteriaceae	Terriglobus_A	Terriglobus_A albidus
		1			Acidobacteriota	Acidobacteriae	Acidobacteriales	Acidobacteriaceae	Terriglobus_A	Terriglobus_A sp013361705
		1			Acidobacteriota	Acidobacteriae	Acidobacteriales	Acidobacteriaceae	Tous-C9LFEB	Tous-C9LFEB sp903970445
		1			Acidobacteriota	Acidobacteriae	Acidobacteriales	Acidobacteriaceae	UBA5172	UBA5172 sp002413385
		1			Acidobacteriota	Acidobacteriae	Acidobacteriales	Acidobacteriaceae	UBA5172	UBA5172 sp003138795
		1			Acidobacteriota	Acidobacteriae	Acidobacteriales	Acidobacteriaceae	UBA5172	UBA5172 sp009765785
		1			Acidobacteriota	Acidobacteriae	Acidobacteriales	Acidobacteriaceae	UBA5172	UBA5172 sp014083945
		1			Acidobacteriota	Acidobacteriae	Acidobacteriales	Acidobacteriaceae	UBA5172	UBA5172 sp903970395
		1			Acidobacteriota	Acidobacteriae	Acidobacteriales	CAINCZ01	CAINCZ01	CAINCZ01 sp903847195
		1			Acidobacteriota	Acidobacteriae	Acidobacteriales	Gp1-AA112	DSPA01	DSPA01 sp011046795
		1			Acidobacteriota	Acidobacteriae	Acidobacteriales	Gp1-AA112	Gp1-AA112	Gp1-AA112 sp003225175
	1	1			Acidobacteriota	Acidobacteriae	Acidobacteriales	Gp1-AA112	Gp1-AA112	Gp1-AA112 sp003225215
		1			Acidobacteriota	Acidobacteriae	Acidobacteriales	Gp1-AA117	Gp1-AA17	Gp1-AA17 sp003140235
		1			Acidobacteriota	Acidobacteriae	Acidobacteriales	Gp1-AA117	Gp1-AA17	Gp1-AA17 sp003223515
		1			Acidobacteriota	Acidobacteriae	Acidobacteriales	Koribacteraceae	40CM-3-55-5	40CM-3-55-5 sp001914815
		1			Acidobacteriota	Acidobacteriae	Acidobacteriales	Koribacteraceae	40CM-3-55-5	40CM-3-55-5 sp001918935
		1			Acidobacteriota	Acidobacteriae	Acidobacteriales	Koribacteraceae	40CM-3-55-5	40CM-3-55-5 sp003224935
		1			Acidobacteriota	Acidobacteriae	Acidobacteriales	Koribacteraceae	Bog-209	Bog-209 sp003131315
		1			Acidobacteriota	Acidobacteriae	Acidobacteriales	Koribacteraceae	Bog-209	Bog-209 sp003132325
		1			Acidobacteriota	Acidobacteriae	Acidobacteriales	Koribacteraceae	Bog-209	Bog-209 sp003132405
		1			Acidobacteriota	Acidobacteriae	Acidobacteriales	Koribacteraceae	Bog-209	Bog-209 sp003134435
	1	1			Acidobacteriota	Acidobacteriae	Acidobacteriales	Koribacteraceae	Bog-209	Bog-209 sp003135495
		1			Acidobacteriota	Acidobacteriae	Acidobacteriales	Koribacteraceae	Bog-209	Bog-209 sp003138955
		1			Acidobacteriota	Acidobacteriae	Acidobacteriales	Koribacteraceae	Bog-209	Bog-209 sp003139095
		1			Acidobacteriota	Acidobacteriae	Acidobacteriales	Koribacteraceae	Bog-209	Bog-209 sp003139975
		1			Acidobacteriota	Acidobacteriae	Acidobacteriales	Koribacteraceae	Bog-209	Bog-209 sp003139995
		1			Acidobacteriota	Acidobacteriae	Acidobacteriales	Koribacteraceae	Bog-209	Bog-209 sp003152795
		1			Acidobacteriota	Acidobacteriae	Acidobacteriales	Koribacteraceae	Bog-209	Bog-209 sp003162255
		1			Acidobacteriota	Acidobacteriae	Acidobacteriales	Koribacteraceae	Bog-209	Bog-209 sp003162935
		1			Acidobacteriota	Acidobacteriae	Acidobacteriales	Koribacteraceae	Bog-209	Bog-209 sp003168235
1		1			Acidobacteriota	Acidobacteriae	Acidobacteriales	Koribacteraceae	Bog-257	Bog-257 sp003135315
		1			Acidobacteriota	Acidobacteriae	Acidobacteriales	Koribacteraceae	Bog-257	Bog-257 sp003135475
		1			Acidobacteriota	Acidobacteriae	Acidobacteriales	Koribacteraceae	Bog-257	Bog-257 sp003151335
		1			Acidobacteriota	Acidobacteriae	Acidobacteriales	Koribacteraceae	Bog-257	Bog-257 sp003151875
		1			Acidobacteriota	Acidobacteriae	Acidobacteriales	Koribacteraceae	Bog-257	Bog-257 sp003152695
		1			Acidobacteriota	Acidobacteriae	Acidobacteriales	Koribacteraceae	Bog-257	Bog-257 sp003160215
		1			Acidobacteriota	Acidobacteriae	Acidobacteriales	Koribacteraceae	Bog-257	Bog-257 sp003165795
		1			Acidobacteriota	Acidobacteriae	Acidobacteriales	Koribacteraceae	FEN-335	FEN-335 sp003154055
		1			Acidobacteriota	Acidobacteriae	Acidobacteriales	Koribacteraceae	Gp1-AA122	Gp1-AA122 sp003225055
		1			Acidobacteriota	Acidobacteriae	Acidobacteriales	Koribacteraceae	Gp1-AA124	Gp1-AA124 sp003225075
		1			Acidobacteriota	Acidobacteriae	Acidobacteriales	Koribacteraceae	Gp1-AA124	Gp1-AA124 sp003225595
	1	1			Acidobacteriota	Acidobacteriae	Acidobacteriales	Koribacteraceae	Gp1-AA133	Gp1-AA133 sp003224995
		1			Acidobacteriota	Acidobacteriae	Acidobacteriales	Koribacteraceae	Gp1-AA133	Gp1-AA133 sp003225465
		1			Acidobacteriota	Acidobacteriae	Acidobacteriales	Koribacteraceae	Gp1-AA142	Gp1-AA142 sp003224855
		1			Acidobacteriota	Acidobacteriae	Acidobacteriales	Koribacteraceae	Gp1-AA145	Gp1-AA145 sp003224755
		1			Acidobacteriota	Acidobacteriae	Acidobacteriales	Koribacteraceae	Gp1-AA145	Gp1-AA145 sp003224785
		1			Acidobacteriota	Acidobacteriae	Acidobacteriales	Koribacteraceae	Gp1-AA145	Gp1-AA145 sp003224815
		1			Acidobacteriota	Acidobacteriae	Acidobacteriales	Koribacteraceae	Gp1-AA145	Gp1-AA145 sp003224835
		1			Acidobacteriota	Acidobacteriae	Acidobacteriales	Koribacteraceae	JABCYV01	JABCYV01 sp013290025
		1			Acidobacteriota	Acidobacteriae	Acidobacteriales	Koribacteraceae	JABCZH01	JABCZH01 sp013289795
		1			Acidobacteriota	Acidobacteriae	Acidobacteriales	Koribacteraceae	JABDBE01	JABDBE01 sp013288805
		1			Acidobacteriota	Acidobacteriae	Acidobacteriales	Koribacteraceae	Koribacter	Koribacter sp003151155
		1			Acidobacteriota	Acidobacteriae	Acidobacteriales	Koribacteraceae	Koribacter	Koribacter versatilis
		1			Acidobacteriota	Acidobacteriae	Acidobacteriales	Koribacteraceae	PALSA-188	PALSA-188 sp003169715
					Acidobacteriota	Acidobacteriae	Acidobacteriales	Koribacteraceae	PALSA-270	PALSA-270 sp003132825
		1			Acidobacteriota	Acidobacteriae	Acidobacteriales	Koribacteraceae	QIAA01	QIAA01 sp003224905
		1			Acidobacteriota	Acidobacteriae	Acidobacteriales	Koribacteraceae	QIAB01	QIAB01 sp003225455
		1			Acidobacteriota	Acidobacteriae	Acidobacteriales	Koribacteraceae	QIAJ01	QIAJ01 sp003225495
		1			Acidobacteriota	Acidobacteriae	Acidobacteriales	Koribacteraceae	Sulfotelmatobacter	Sulfotelmatobacter kueseliae
		1			Acidobacteriota	Acidobacteriae	Acidobacteriales	Koribacteraceae	Sulfotelmatobacter	Sulfotelmatobacter sp003131585
		1			Acidobacteriota	Acidobacteriae	Acidobacteriales	Koribacteraceae	Sulfotelmatobacter	Sulfotelmatobacter sp003131635
		1			Acidobacteriota	Acidobacteriae	Acidobacteriales	Koribacteraceae	Sulfotelmatobacter	Sulfotelmatobacter sp003132445
		1			Acidobacteriota	Acidobacteriae	Acidobacteriales	Koribacteraceae	Sulfotelmatobacter	Sulfotelmatobacter sp003134655
		1			Acidobacteriota	Acidobacteriae	Acidobacteriales	Koribacteraceae	Sulfotelmatobacter	Sulfotelmatobacter sp003134995
		1			Acidobacteriota	Acidobacteriae	Acidobacteriales	Koribacteraceae	Sulfotelmatobacter	Sulfotelmatobacter sp003136335
		1			Acidobacteriota	Acidobacteriae	Acidobacteriales	Koribacteraceae	Sulfotelmatobacter	Sulfotelmatobacter sp003138975
		1			Acidobacteriota	Acidobacteriae	Acidobacteriales	Koribacteraceae	Sulfotelmatobacter	Sulfotelmatobacter sp003140075
		1			Acidobacteriota	Acidobacteriae	Acidobacteriales	Koribacteraceae	Sulfotelmatobacter	Sulfotelmatobacter sp003156805
		1			Acidobacteriota	Acidobacteriae	Acidobacteriales	Koribacteraceae	Sulfotelmatobacter	Sulfotelmatobacter sp003164855
		1			Acidobacteriota	Acidobacteriae	Acidobacteriales	Koribacteraceae	Sulfotelmatobacter	Sulfotelmatobacter sp003165455
		1			Acidobacteriota	Acidobacteriae	Acidobacteriales	Koribacteraceae	Sulfotelmatobacter	Sulfotelmatobacter sp003165855
		1			Acidobacteriota	Acidobacteriae	Acidobacteriales	Koribacteraceae	Sulfotelmatobacter	Sulfotelmatobacter sp003166855
		1			Acidobacteriota	Acidobacteriae	Acidobacteriales	Koribacteraceae	Sulfotelmatobacter	Sulfotelmatobacter sp003168355
		1			Acidobacteriota	Acidobacteriae	Acidobacteriales	Koribacteraceae	Sulfotelmatobacter	Sulfotelmatobacter sp003223595
		1			Acidobacteriota	Acidobacteriae	Acidobacteriales	Koribacteraceae	Sulfotelmatobacter	Sulfotelmatobacter sp003225005
		1			Acidobacteriota	Acidobacteriae	Acidobacteriales	Koribacteraceae	Sulfotelmatobacter	Sulfotelmatobacter sp003225555
		1			Acidobacteriota	Acidobacteriae	Acidobacteriales	Koribacteraceae	Sulfotelmatobacter	Sulfotelmatobacter sp013289685
		1			Acidobacteriota	Acidobacteriae	Acidobacteriales	Koribacteraceae	Sulfotelmatobacter	Sulfotelmatobacter sp013289765
					Acidobacteriota	Acidobacteriae	Acidobacteriales	Koribacteraceae	TOLSYN	TOLSYN sp003010405
		1			Acidobacteriota	Acidobacteriae	Acidobacteriales	Koribacteraceae	TOLSYN	TOLSYN sp903832295
		1			Acidobacteriota	Acidobacteriae	Acidobacteriales	Koribacteraceae	TOLSYN	TOLSYN sp903851035
		1			Acidobacteriota	Acidobacteriae	Acidobacteriales	QIAW01	QIAW01	QIAW01 sp003225655
		1			Acidobacteriota	Acidobacteriae	Acidobacteriales	SCQP01	SCQP01	SCQP01 sp004299485
1					Acidobacteriota	Acidobacteriae	Bryobacterales	Bryobacteraceae	Bog-105	Bog-105 sp003163855
1		1			Acidobacteriota	Acidobacteriae	Bryobacterales	Bryobacteraceae	Bog-105	Bog-105 sp003167495
	1	1			Acidobacteriota	Acidobacteriae	Bryobacterales	Bryobacteraceae	Bog-105	Bog-105 sp003169195
1		1			Acidobacteriota	Acidobacteriae	Bryobacterales	Bryobacteraceae	Bog-113	Bog-113 sp003136675
1		1			Acidobacteriota	Acidobacteriae	Bryobacterales	Bryobacteraceae	Bog-113	Bog-113 sp903970205
1		1			Acidobacteriota	Acidobacteriae	Bryobacterales	Bryobacteraceae	Bog-159	Bog-159 sp003166475
1		1			Acidobacteriota	Acidobacteriae	Bryobacterales	Bryobacteraceae	BOG-224	BOG-224 sp003139735
1		1			Acidobacteriota	Acidobacteriae	Bryobacterales	Bryobacteraceae	BOG-224	BOG-224 sp903882645
	1				Acidobacteriota	Acidobacteriae	Bryobacterales	Bryobacteraceae	BOG-224	BOG-224 sp903925975
1					Acidobacteriota	Acidobacteriae	Bryobacterales	Bryobacteraceae	BOG-234	BOG-234 sp003136575
					Acidobacteriota	Acidobacteriae	Bryobacterales	Bryobacteraceae	BOG-234	BOG-234 sp010084195
1					Acidobacteriota	Acidobacteriae	Bryobacterales	Bryobacteraceae	BOG-234	BOG-234 sp903825445
					Acidobacteriota	Acidobacteriae	Bryobacterales	Bryobacteraceae	BOG-234	BOG-234 sp903828455
1					Acidobacteriota	Acidobacteriae	Bryobacterales	Bryobacteraceae	BOG-234	BOG-234 sp903851195
1					Acidobacteriota	Acidobacteriae	Bryobacterales	Bryobacteraceae	BOG-234	BOG-234 sp903875575
1					Acidobacteriota	Acidobacteriae	Bryobacterales	Bryobacteraceae	BOG-234	BOG-234 sp903893525
1					Acidobacteriota	Acidobacteriae	Bryobacterales	Bryobacteraceae	BOG-234	BOG-234 sp903900705
1					Acidobacteriota	Acidobacteriae	Bryobacterales	Bryobacteraceae	BOG-234	BOG-234 sp903907865
1					Acidobacteriota	Acidobacteriae	Bryobacterales	Bryobacteraceae	BOG-234	BOG-234 sp903923395
1					Acidobacteriota	Acidobacteriae	Bryobacterales	Bryobacteraceae	BOG-234	BOG-234 sp903925015
1					Acidobacteriota	Acidobacteriae	Bryobacterales	Bryobacteraceae	BOG-234	BOG-234 sp903929755
	1	1			Acidobacteriota	Acidobacteriae	Bryobacterales	Bryobacteraceae	Bog-375	Bog-375 sp003142185
1	1				Acidobacteriota	Acidobacteriae	Bryobacterales	Bryobacteraceae	Bog-375	Bog-375 sp003157745
	1	1			Acidobacteriota	Acidobacteriae	Bryobacterales	Bryobacteraceae	Bog-375	Bog-375 sp003164035
	1				Acidobacteriota	Acidobacteriae	Bryobacterales	Bryobacteraceae	Bryobacter	Bryobacter aggregatus
		1			Acidobacteriota	Acidobacteriae	Bryobacterales	Bryobacteraceae	CAADGY01	CAADGY01 sp900696665
		1			Acidobacteriota	Acidobacteriae	Bryobacterales	Bryobacteraceae	CADEFT01	CADEFT01 sp902826685
1					Acidobacteriota	Acidobacteriae	Bryobacterales	Bryobacteraceae	CAIRSA01	CAIRSA01 sp903881085
1		1			Acidobacteriota	Acidobacteriae	Bryobacterales	Bryobacteraceae	CAIVVT01	CAIVVT01 sp903909435
1	1				Acidobacteriota	Acidobacteriae	Bryobacterales	Bryobacteraceae	CAJCIT01	CAJCIT01 sp903970405
		1			Acidobacteriota	Acidobacteriae	Bryobacterales	Bryobacteraceae	DRWF01	DRWF01 sp011375985
		1			Acidobacteriota	Acidobacteriae	Bryobacterales	Bryobacteraceae	DRWS01	DRWS01 sp011388425
		1			Acidobacteriota	Acidobacteriae	Bryobacterales	Bryobacteraceae	DSOI01	DSOI01 sp011054605
		1			Acidobacteriota	Acidobacteriae	Bryobacterales	Bryobacteraceae	DTHT01	DTHT01 sp011389255
1					Acidobacteriota	Acidobacteriae	Bryobacterales	Bryobacteraceae	DTKY01	DTKY01 sp011333485
1		1			Acidobacteriota	Acidobacteriae	Bryobacterales	Bryobacteraceae	DTPO01	DTPO01 sp011357885
		1			Acidobacteriota	Acidobacteriae	Bryobacterales	Bryobacteraceae	Fen-178	Fen-178 sp003142355
		1			Acidobacteriota	Acidobacteriae	Bryobacterales	Bryobacteraceae	Fen-178	Fen-178 sp003170915
1		1			Acidobacteriota	Acidobacteriae	Bryobacterales	Bryobacteraceae	Fen-330	Fen-330 sp003137035
1					Acidobacteriota	Acidobacteriae	Bryobacterales	Bryobacteraceae	Fen-330	Fen-330 sp003154855
	1				Acidobacteriota	Acidobacteriae	Bryobacterales	Bryobacteraceae	Ga0077553	Ga0077553 sp001464575
					Acidobacteriota	Acidobacteriae	Bryobacterales	Bryobacteraceae	Ga0077553	Ga0077553 sp009697495
1		1			Acidobacteriota	Acidobacteriae	Bryobacterales	Bryobacteraceae	JACMLA01	JACMLA01 sp014379815
		1			Acidobacteriota	Acidobacteriae	Bryobacterales	Bryobacteraceae	JACTMJ01	JACTMJ01 sp014584705
		1			Acidobacteriota	Acidobacteriae	Bryobacterales	Bryobacteraceae	KBS-96	KBS-96 sp000381625
1		1			Acidobacteriota	Acidobacteriae	Bryobacterales	Bryobacteraceae	PALSA-129	PALSA-129 sp003152325
	1	1			Acidobacteriota	Acidobacteriae	Bryobacterales	Bryobacteraceae	PALSA-129	PALSA-129 sp003167255
1		1			Acidobacteriota	Acidobacteriae	Bryobacterales	Bryobacteraceae	Palsa-187	Palsa-187 sp003170295
	1				Acidobacteriota	Acidobacteriae	Bryobacterales	Bryobacteraceae	Palsa-187	Palsa-187 sp009697505
					Acidobacteriota	Acidobacteriae	Bryobacterales	Bryobacteraceae	Palsa-187	Palsa-187 sp902826605
	1				Acidobacteriota	Acidobacteriae	Bryobacterales	Bryobacteraceae	Palsa-187	Palsa-187 sp903892565
1		1			Acidobacteriota	Acidobacteriae	Bryobacterales	Bryobacteraceae	PALSA-243	PALSA-243 sp003135055
1					Acidobacteriota	Acidobacteriae	Bryobacterales	Bryobacteraceae	Palsa-89	Palsa-89 sp003132905
1		1			Acidobacteriota	Acidobacteriae	Bryobacterales	Bryobacteraceae	Palsa-89	Palsa-89 sp003162425
1		1			Acidobacteriota	Acidobacteriae	Bryobacterales	Bryobacteraceae	Palsa-89	Palsa-89 sp003166865
1		1			Acidobacteriota	Acidobacteriae	Bryobacterales	Bryobacteraceae	Palsa-89	Palsa-89 sp003166875
1		1			Acidobacteriota	Acidobacteriae	Bryobacterales	Bryobacteraceae	PNKE01	PNKE01 sp003487005
	1	1			Acidobacteriota	Acidobacteriae	Bryobacterales	Bryobacteraceae	PNKE01	PNKE01 sp013822245
	1	1			Acidobacteriota	Acidobacteriae	Bryobacterales	Bryobacteraceae	PSRJ01	PSRJ01 sp003175985
1		1			Acidobacteriota	Acidobacteriae	Bryobacterales	Bryobacteraceae	QHXW01	QHXW01 sp003223115
	1	1			Acidobacteriota	Acidobacteriae	Bryobacterales	Bryobacteraceae	Solibacter	Solibacter sp003136215
	1	1			Acidobacteriota	Acidobacteriae	Bryobacterales	Bryobacteraceae	Solibacter	Solibacter usitatus
1		1			Acidobacteriota	Acidobacteriae	Bryobacterales	Bryobacteraceae	Sulfopaludibacter	Sulfopaludibacter sp900290315
		1			Acidobacteriota	Acidobacteriae	Bryobacterales	Bryobacteraceae	SYKU01	SYKU01 sp005808865
					Acidobacteriota	Acidobacteriae	Bryobacterales	Bryobacteraceae	SYKU01	SYKU01 sp009697455
		1			Acidobacteriota	Acidobacteriae	Bryobacterales	Bryobacteraceae	SYLY01	SYLY01 sp005808475
1		1			Acidobacteriota	Acidobacteriae	Bryobacterales	Bryobacteraceae	SYLY01	SYLY01 sp902825945
	1	1			Acidobacteriota	Acidobacteriae	Bryobacterales	Bryobacteraceae	UBA690	UBA690 sp002298225
		1			Acidobacteriota	Acidobacteriae	Bryobacterales	Bryobacteraceae	UBA690	UBA690 sp013388415
					Acidobacteriota	Acidobacteriae	Bryobacterales	UBA6623	UBA6623	UBA6623 sp002433055
					Acidobacteriota	Acidobacteriae	Bryobacterales	UBA6623	VXMF01	VXMF01 sp009838515
					Acidobacteriota	Acidobacteriae	Bryobacterales	UBA6623	VXMF01	VXMF01 sp009841225
1		1			Acidobacteriota	Acidobacteriae	UBA7540	UBA7540	Bog-366	Bog-366 sp003165315
1		1			Acidobacteriota	Acidobacteriae	UBA7540	UBA7540	Bog-366	Bog-366 sp003165615
		1			Acidobacteriota	Acidobacteriae	UBA7540	UBA7540	CADDZC01	CADDZC01 sp902812365
		1			Acidobacteriota	Acidobacteriae	UBA7540	UBA7540	CADDZE01	CADDZE01 sp902812465
					Acidobacteriota	Acidobacteriae	UBA7540	UBA7540	Gp13-AA74	Gp13-AA74 sp003224695
		1			Acidobacteriota	Acidobacteriae	UBA7540	UBA7540	Gp13-AA74	Gp13-AA74 sp003225365
		1			Acidobacteriota	Acidobacteriae	UBA7540	UBA7540	Gp13-AA77	Gp13-AA77 sp003224635
					Acidobacteriota	Acidobacteriae	UBA7540	UBA7540	QHZM01	QHZM01 sp003224665
					Acidobacteriota	Acidobacteriae	UBA7540	UBA7540	RH2-MAG17b	RH2-MAG17b sp002197525
		1			Acidobacteriota	Acidobacteriae	UBA7540	UBA7540	RH2-MAG17b	RH2-MAG17b sp902812415
		1			Acidobacteriota	Acidobacteriae	UBA7540	UBA7540	SCRD01	SCRD01 sp004298155
		1			Acidobacteriota	Acidobacteriae	UBA7540	UBA7540	SCRD01	SCRD01 sp011388475
		1			Acidobacteriota	Acidobacteriae	UBA7540	UBA7540	UBA7540	UBA7540 sp002478145
		1			Acidobacteriota	Acidobacteriae	UBA7541	2-02-FULL-67-57	2-02-FULL-67-57	2-02-FULL-67-57 sp001766965
		1			Acidobacteriota	Acidobacteriae	UBA7541	2-02-FULL-67-57	2-02-FULL-67-57	2-02-FULL-67-57 sp011055645
		1			Acidobacteriota	Acidobacteriae	UBA7541	UBA7541	DSGC01	DSGC01 sp011056285
		1			Acidobacteriota	Acidobacteriae	UBA7541	UBA7541	JAAFGT01	JAAFGT01 sp010365215
		1			Acidobacteriota	Acidobacteriae	UBA7541	UBA7541	Palsa-147	Palsa-147 sp003152355
		1			Acidobacteriota	Acidobacteriae	UBA7541	UBA7541	Palsa-147	Palsa-147 sp013286465
					Acidobacteriota	Acidobacteriae	UBA7541	UBA7541	Palsa-189	Palsa-189 sp003140295
		1			Acidobacteriota	Acidobacteriae	UBA7541	UBA7541	Palsa-189	Palsa-189 sp003223315
		1			Acidobacteriota	Acidobacteriae	UBA7541	UBA7541	Palsa-189	Palsa-189 sp003223325
		1			Acidobacteriota	Acidobacteriae	UBA7541	UBA7541	Palsa-189	Palsa-189 sp003224175
		1			Acidobacteriota	Acidobacteriae	UBA7541	UBA7541	PALSA-278	PALSA-278 sp003133505
					Acidobacteriota	Acidobacteriae	UBA7541	UBA7541	Palsa-295	Palsa-295 sp003131705
		1			Acidobacteriota	Acidobacteriae	UBA7541	UBA7541	Palsa-295	Palsa-295 sp003131985
		1			Acidobacteriota	Acidobacteriae	UBA7541	UBA7541	Palsa-295	Palsa-295 sp003153585
		1			Acidobacteriota	Acidobacteriae	UBA7541	UBA7541	Palsa-295	Palsa-295 sp003156635
1		1			Acidobacteriota	Acidobacteriae	UBA7541	UBA7541	Palsa-295	Palsa-295 sp003166795
		1			Acidobacteriota	Acidobacteriae	UBA7541	UBA7541	Palsa-295	Palsa-295 sp003167215
		1			Acidobacteriota	Acidobacteriae	UBA7541	UBA7541	Palsa-295	Palsa-295 sp013286165
		1			Acidobacteriota	Acidobacteriae	UBA7541	UBA7541	Palsa-295	Palsa-295 sp013287135
		1			Acidobacteriota	Acidobacteriae	UBA7541	UBA7541	Palsa-295	Palsa-295 sp013289695
		1			Acidobacteriota	Acidobacteriae	UBA7541	UBA7541	Palsa-295	Palsa-295 sp013289715
					Acidobacteriota	Acidobacteriae	UBA7541	UBA7541	Palsa-360	Palsa-360 sp003161495
					Acidobacteriota	Acidobacteriae	UBA7541	UBA7541	Palsa-360	Palsa-360 sp003165465
		1			Acidobacteriota	Acidobacteriae	UBA7541	UBA7541	QHYP01	QHYP01 sp003224195
		1			Acidobacteriota	Acidobacteriae	UBA7541	UBA7541	QHYU01	QHYU01 sp003224235
		1			Acidobacteriota	Acidobacteriae	UBA7541	UBA7541	UBA7541	UBA7541 sp001914785
		1			Acidobacteriota	Acidobacteriae	UBA7541	UBA7541	UBA7541	UBA7541 sp001917435
		1			Acidobacteriota	Acidobacteriae	UBA7541	UBA7541	UBA7541	UBA7541 sp001919715
		1			Acidobacteriota	Acidobacteriae	UBA7541	UBA7541	UBA7541	UBA7541 sp002478115
		1			Acidobacteriota	Acidobacteriae	UBA7541	UBA7541	UBA7541	UBA7541 sp003154775
		1			Acidobacteriota	Acidobacteriae	UBA7541	UBA7541	UBA7541	UBA7541 sp003161195
	1	1			Acidobacteriota	Acidobacteriae	UBA7541	UBA7541	UBA7541	UBA7541 sp003223215
		1			Acidobacteriota	Acidobacteriae	UBA7541	UBA7541	UBA7541	UBA7541 sp003223245
		1			Acidobacteriota	Acidobacteriae	UBA7541	UBA7541	UBA7541	UBA7541 sp003223255
		1			Acidobacteriota	Acidobacteriae	UBA7541	UBA7541	UBA7541	UBA7541 sp003223295
		1			Acidobacteriota	Acidobacteriae	UBA7541	UBA7541	UBA7541	UBA7541 sp003224055
		1			Acidobacteriota	Acidobacteriae	UBA7541	UBA7541	UBA7541	UBA7541 sp003224075
		1			Acidobacteriota	Acidobacteriae	UBA7541	UBA7541	UBA7541	UBA7541 sp003224085
		1			Acidobacteriota	Acidobacteriae	UBA7541	UBA7541	UBA7541	UBA7541 sp003224105
		1			Acidobacteriota	Acidobacteriae	UBA7541	UBA7541	UBA7541	UBA7541 sp003224135
		1			Acidobacteriota	Acidobacteriae	UBA7541	UBA7541	UBA7541	UBA7541 sp003224145
		1			Acidobacteriota	Acidobacteriae	UBA7541	UBA7541	UBA7541	UBA7541 sp003224525
		1			Acidobacteriota	Acidobacteriae	UBA7541	UBA7541	UBA7541	UBA7541 sp003225295
		1			Acidobacteriota	Acidobacteriae	UBA7541	UBA7541	UBA7541	UBA7541 sp003225315
		1			Acidobacteriota	Acidobacteriae	UBA7541	UBA7541	UBA7541	UBA7541 sp013289585
		1			Acidobacteriota	Acidobacteriae	UBA7541	UBA7541	UBA7541	UBA7541 sp013289665
		1			Acidobacteriota	Acidobacteriae	UBA7541	UBA7541	UBA7541	UBA7541 sp013289825
		1			Acidobacteriota	Acidobacteriae	UBA7541	UBA7541	UBA7541	UBA7541 sp013289835
		1			Acidobacteriota	Acidobacteriae	UBA7541	UBA7541	UBA7541	UBA7541 sp013289855
		1			Acidobacteriota	Acidobacteriae	UBA7541	UBA7541	UBA7541	UBA7541 sp013289955
		1			Acidobacteriota	Acidobacteriae	UBA7541	UBA7541	UBA7541	UBA7541 sp903970165
					Acidobacteriota	Acidobacteriae	VXMN01	VXMN01	VXMN01	VXMN01 sp009841055
	1				Acidobacteriota	Aminicenantia	Aminicenantales	Aminicenantaceae	Aminicenans	Aminicenans sakinawicola
	1	1			Acidobacteriota	Aminicenantia	Aminicenantales	Aminicenantaceae	SOIA01	SOIA01 sp004378665
		1			Acidobacteriota	Aminicenantia	Aminicenantales	Aminicenantaceae	SOIV01	SOIV01 sp004377005
		1			Acidobacteriota	Aminicenantia	Aminicenantales	Aminicenantaceae	SOIV01	SOIV01 sp011049545
1		1			Acidobacteriota	Aminicenantia	Aminicenantales	Aminicenantaceae	SOIV01	SOIV01 sp011772475
		1			Acidobacteriota	Aminicenantia	Aminicenantales	Aminicenantaceae	SOIV01	SOIV01 sp011773465
		1			Acidobacteriota	Aminicenantia	Aminicenantales	Aminicenantaceae	WTAW01	WTAW01 sp013139435
	1	1			Acidobacteriota	Aminicenantia	Aminicenantales	Aminicenantaceae	WVZL01	WVZL01 sp011772495
		1			Acidobacteriota	Aminicenantia	Aminicenantales	Aminicenantaceae_A	JdFR-80	JdFR-80 sp002010725
		1			Acidobacteriota	Aminicenantia	Aminicenantales	Aminicenantaceae_A	JdFR-80	JdFR-80 sp003648765
1		1			Acidobacteriota	Aminicenantia	Aminicenantales	Aminicenantaceae_A	JdFR-80	JdFR-80 sp011042725
		1			Acidobacteriota	Aminicenantia	Aminicenantales	DTGS01	DTGS01	DTGS01 sp011053475
		1			Acidobacteriota	Aminicenantia	Aminicenantales	DTGS01	DTGS01	DTGS01 sp011333465
		1			Acidobacteriota	Aminicenantia	Aminicenantales	DTGS01	DTGS01	DTGS01 sp011389315
		1			Acidobacteriota	Aminicenantia	Aminicenantales	RBG-16-66-30	RBG-16-66-30	RBG-16-66-30 sp001773855
	1				Acidobacteriota	Aminicenantia	Aminicenantales	RBG-16-66-30	RBG-16-66-30	RBG-16-66-30 sp001775715
		1			Acidobacteriota	Aminicenantia	Aminicenantales	RBG-16-66-30	RBG-16-66-30	RBG-16-66-30 sp001775755
	1				Acidobacteriota	Aminicenantia	Aminicenantales	RBG-16-66-30	RBG-16-66-30	RBG-16-66-30 sp011048485
	1	1			Acidobacteriota	Aminicenantia	Aminicenantales	RBG-16-66-30	RBG-16-66-30	RBG-16-66-30 sp012516875
1					Acidobacteriota	Aminicenantia	Aminicenantales	Saccharicenantaceae	Saccharicenans	Saccharicenans sp002316315
1					Acidobacteriota	Aminicenantia	Aminicenantales	Saccharicenantaceae	Saccharicenans	Saccharicenans sp002441005
1					Acidobacteriota	Aminicenantia	Aminicenantales	Saccharicenantaceae	Saccharicenans	Saccharicenans sp002877915
1					Acidobacteriota	Aminicenantia	Aminicenantales	Saccharicenantaceae	Saccharicenans	Saccharicenans sp003476685
					Acidobacteriota	Aminicenantia	Aminicenantales	Saccharicenantaceae	Saccharicenans	Saccharicenans sp011373685
1					Acidobacteriota	Aminicenantia	Aminicenantales	Saccharicenantaceae	Saccharicenans	Saccharicenans sp013178315
					Acidobacteriota	Aminicenantia	Aminicenantales	Saccharicenantaceae	Saccharicenans	Saccharicenans sp014359965
1					Acidobacteriota	Aminicenantia	Aminicenantales	Saccharicenantaceae	Saccharicenans	Saccharicenans sp014360005
1					Acidobacteriota	Aminicenantia	Aminicenantales	Saccharicenantaceae	Saccharicenans	Saccharicenans sp014360015
1					Acidobacteriota	Aminicenantia	Aminicenantales	Saccharicenantaceae	Saccharicenans	Saccharicenans subterraneum
	1	1			Acidobacteriota	Aminicenantia	Aminicenantales	UBA4085	FEN-413	FEN-413 sp003141555
1	1				Acidobacteriota	Aminicenantia	Aminicenantales	UBA4085	JAAZPG01	JAAZPG01 sp012797375
1	1	1			Acidobacteriota	Aminicenantia	Aminicenantales	UBA4085	UBA4085	UBA4085 sp002383325
	1	1			Acidobacteriota	Aminicenantia	Aminicenantales	UBA4085	UBA4085	UBA4085 sp003154255
	1	1			Acidobacteriota	Aminicenantia	Aminicenantales	UBA8522	UBA8522	UBA8522 sp003524335
1		1			Acidobacteriota	Aminicenantia	DTKB01	DTKB01	DTKB01	DTKB01 sp011333655
		1			Acidobacteriota	Aminicenantia	JdFR-78	JdFR-78	JdFR-78	JdFR-78 sp002010665
1	1				Acidobacteriota	Aminicenantia	UBA2199	UBA2199	UBA2199	UBA2199 sp002327965
1	1				Acidobacteriota	Aminicenantia	UBA2199	UBA2199	UBA2199	UBA2199 sp002335385
1	1				Acidobacteriota	Aminicenantia	UBA2199	UBA2199	UBA2199	UBA2199 sp002436105
1	1				Acidobacteriota	Aminicenantia	UBA2199	UBA2199	UBA2199	UBA2199 sp004525465
1	1				Acidobacteriota	Aminicenantia	UBA2199	UBA2199	UBA647	UBA647 sp002299555
1	1				Acidobacteriota	Aminicenantia	UBA2199	UBA2199	UBA876	UBA876 sp002294665
1	1				Acidobacteriota	Aminicenantia	UBA2199	UBA2199	UBA876	UBA876 sp011049425
		1			Acidobacteriota	B3-B38	B3-B38	B3-B38	B3-B38	B3-B38 sp005223145
		1			Acidobacteriota	B3-B38	B3-B38	B3-B38	B3-B38	B3-B38 sp902505605
	1	1	1		Acidobacteriota	Blastocatellia	Chloracidobacteriales	Chloracidobacteriaceae	Chloracidobacterium	Chloracidobacterium sp002254845
	1	1	1		Acidobacteriota	Blastocatellia	Chloracidobacteriales	Chloracidobacteriaceae	Chloracidobacterium	Chloracidobacterium thermophilum
	1	1	1		Acidobacteriota	Blastocatellia	Chloracidobacteriales	Chloracidobacteriaceae	Chloracidobacterium	Chloracidobacterium thermophilum_A
		1	1		Acidobacteriota	Blastocatellia	HR10	HR10	HR10	HR10 sp002898775
		1	1		Acidobacteriota	Blastocatellia	HR10	HR10	HR10	HR10 sp002923315
		1	1		Acidobacteriota	Blastocatellia	HR10	HR10	HR10	HR10 sp011053445
		1	1		Acidobacteriota	Blastocatellia	HR10	HR10	HR10	HR10 sp011056055
		1		1	Acidobacteriota	Blastocatellia	HR10	HR10	HR10	HR10 sp011058595
		1	1		Acidobacteriota	Blastocatellia	HR10	HR10	J050	J050 sp003696865
		1	1		Acidobacteriota	Blastocatellia	Pyrinomonadales	Pyrinomonadaceae	3-1-20CM-3-53-8	3-1-20CM-3-53-8 sp001920415
		1	1		Acidobacteriota	Blastocatellia	Pyrinomonadales	Pyrinomonadaceae	GCA-002050365	GCA-002050365 sp002050355
		1	1		Acidobacteriota	Blastocatellia	Pyrinomonadales	Pyrinomonadaceae	GCA-002050365	GCA-002050365 sp002050365
		1	1		Acidobacteriota	Blastocatellia	Pyrinomonadales	Pyrinomonadaceae	GCA-002050365	GCA-002050365 sp002050455
		1	1		Acidobacteriota	Blastocatellia	Pyrinomonadales	Pyrinomonadaceae	GCA-002050365	GCA-002050365 sp013696385
		1	1		Acidobacteriota	Blastocatellia	Pyrinomonadales	Pyrinomonadaceae	GCA-002050365	GCA-002050365 sp013813755
		1	1		Acidobacteriota	Blastocatellia	Pyrinomonadales	Pyrinomonadaceae	GCA-002050365	GCA-002050365 sp902805935
		1		1	Acidobacteriota	Blastocatellia	Pyrinomonadales	Pyrinomonadaceae	J014	J014 sp003697135
		1	1		Acidobacteriota	Blastocatellia	Pyrinomonadales	Pyrinomonadaceae	J014	J014 sp011058355
		1	1		Acidobacteriota	Blastocatellia	Pyrinomonadales	Pyrinomonadaceae	JACCRA01	JACCRA01 sp013813825
		1	1		Acidobacteriota	Blastocatellia	Pyrinomonadales	Pyrinomonadaceae	JACCYN01	JACCYN01 sp013695245
		1	1		Acidobacteriota	Blastocatellia	Pyrinomonadales	Pyrinomonadaceae	JACCYN01	JACCYN01 sp013696465
			1		Acidobacteriota	Blastocatellia	Pyrinomonadales	Pyrinomonadaceae	JACDCK01	JACDCK01 sp013811945
		1	1		Acidobacteriota	Blastocatellia	Pyrinomonadales	Pyrinomonadaceae	JACDCK01	JACDCK01 sp013812905
		1	1		Acidobacteriota	Blastocatellia	Pyrinomonadales	Pyrinomonadaceae	JACDCK01	JACDCK01 sp013817595
	1	1		1	Acidobacteriota	Blastocatellia	Pyrinomonadales	Pyrinomonadaceae	JACDEG01	JACDEG01 sp013816505
		1			Acidobacteriota	Blastocatellia	Pyrinomonadales	Pyrinomonadaceae	JACMLC01	JACMLC01 sp014379795
		1	1		Acidobacteriota	Blastocatellia	Pyrinomonadales	Pyrinomonadaceae	JACVRN01	JACVRN01 sp014534425
		1	1		Acidobacteriota	Blastocatellia	Pyrinomonadales	Pyrinomonadaceae	OLB17	OLB17 sp001464455
		1	1		Acidobacteriota	Blastocatellia	Pyrinomonadales	Pyrinomonadaceae	OLB17	OLB17 sp001464665
		1		1	Acidobacteriota	Blastocatellia	Pyrinomonadales	Pyrinomonadaceae	OLB17	OLB17 sp001567505
		1	1		Acidobacteriota	Blastocatellia	Pyrinomonadales	Pyrinomonadaceae	OLB17	OLB17 sp002333435
		1	1		Acidobacteriota	Blastocatellia	Pyrinomonadales	Pyrinomonadaceae	OLB17	OLB17 sp002360555
		1	1		Acidobacteriota	Blastocatellia	Pyrinomonadales	Pyrinomonadaceae	OLB17	OLB17 sp002483395
		1	1		Acidobacteriota	Blastocatellia	Pyrinomonadales	Pyrinomonadaceae	OLB17	OLB17 sp003223025
		1	1		Acidobacteriota	Blastocatellia	Pyrinomonadales	Pyrinomonadaceae	OLB17	OLB17 sp003223975
		1	1		Acidobacteriota	Blastocatellia	Pyrinomonadales	Pyrinomonadaceae	OLB17	OLB17 sp003577445
		1	1		Acidobacteriota	Blastocatellia	Pyrinomonadales	Pyrinomonadaceae	OLB17	OLB17 sp011388875
		1	1		Acidobacteriota	Blastocatellia	Pyrinomonadales	Pyrinomonadaceae	OLB17	OLB17 sp013140875
		1	1		Acidobacteriota	Blastocatellia	Pyrinomonadales	Pyrinomonadaceae	OLB17	OLB17 sp013695195
		1	1		Acidobacteriota	Blastocatellia	Pyrinomonadales	Pyrinomonadaceae	OLB17	OLB17 sp013695495
		1	1	1	Acidobacteriota	Blastocatellia	Pyrinomonadales	Pyrinomonadaceae	OLB17	OLB17 sp014379075
		1	1		Acidobacteriota	Blastocatellia	Pyrinomonadales	Pyrinomonadaceae	OLB17	OLB17 sp902826385
		1	1		Acidobacteriota	Blastocatellia	Pyrinomonadales	Pyrinomonadaceae	OLB17	OLB17 sp902826795
					Acidobacteriota	Blastocatellia	Pyrinomonadales	Pyrinomonadaceae	PSRF01	PSRF01 sp003175865
		1	1		Acidobacteriota	Blastocatellia	Pyrinomonadales	Pyrinomonadaceae	Pyrinomonas	Pyrinomonas methylaliphatogenes
		1	1		Acidobacteriota	Blastocatellia	Pyrinomonadales	Pyrinomonadaceae	QHXM01	QHXM01 sp003222945
		1	1		Acidobacteriota	Blastocatellia	Pyrinomonadales	Pyrinomonadaceae	QHXM01	QHXM01 sp013698055
		1	1		Acidobacteriota	Blastocatellia	Pyrinomonadales	Pyrinomonadaceae	QHXN01	QHXN01 sp003222975
		1	1		Acidobacteriota	Blastocatellia	Pyrinomonadales	Pyrinomonadaceae	QHXQ01	QHXQ01 sp003223935
		1	1		Acidobacteriota	Blastocatellia	Pyrinomonadales	Pyrinomonadaceae	QQUY01	QQUY01 sp003385635
		1	1		Acidobacteriota	Blastocatellia	Pyrinomonadales	Pyrinomonadaceae	QQUY01	QQUY01 sp013003215
		1			Acidobacteriota	Blastocatellia	Pyrinomonadales	Pyrinomonadaceae	QQUY01	QQUY01 sp013003295
		1			Acidobacteriota	Blastocatellia	Pyrinomonadales	Pyrinomonadaceae	SXVE01	SXVE01 sp005790265
			1		Acidobacteriota	Blastocatellia	Pyrinomonadales	Pyrinomonadaceae	UBA11740	UBA11740 sp003168335
			1		Acidobacteriota	Blastocatellia	Pyrinomonadales	Pyrinomonadaceae	UBA11740	UBA11740 sp003222855
			1		Acidobacteriota	Blastocatellia	Pyrinomonadales	Pyrinomonadaceae	UBA11740	UBA11740 sp003222895
1			1		Acidobacteriota	Blastocatellia	Pyrinomonadales	Pyrinomonadaceae	UBA11740	UBA11740 sp003487805
		1	1		Acidobacteriota	Blastocatellia	Pyrinomonadales	Pyrinomonadaceae	UBA11741	UBA11741 sp002427845
		1	1		Acidobacteriota	Blastocatellia	Pyrinomonadales	Pyrinomonadaceae	UBA11741	UBA11741 sp003488005
		1	1		Acidobacteriota	Blastocatellia	Pyrinomonadales	Pyrinomonadaceae	UBA11741	UBA11741 sp013697915
		1	1		Acidobacteriota	Blastocatellia	Pyrinomonadales	Pyrinomonadaceae	UBA11741	UBA11741 sp014380365
	1		1		Acidobacteriota	Blastocatellia	RBC074	RBC074	CAIOZW01	CAIOZW01 sp903828635
	1	1	1		Acidobacteriota	Blastocatellia	RBC074	RBC074	CAIOZW01	CAIOZW01 sp903862855
	1	1	1		Acidobacteriota	Blastocatellia	RBC074	RBC074	RBC074	RBC074 sp902825875
	1	1			Acidobacteriota	Blastocatellia	UBA7656	DSOJ01	DSOJ01	DSOJ01 sp011046985
1	1	1	1		Acidobacteriota	Blastocatellia	UBA7656	UBA7656	QHVH01	QHVH01 sp003222245
	1	1	1		Acidobacteriota	Blastocatellia	UBA7656	UBA7656	UBA7656	UBA7656 sp002483445
1	1				Acidobacteriota	CAIWXX01	CAIWXX01	CAIWXX01	CAIWXX01	CAIWXX01 sp903916735
1					Acidobacteriota	Holophagae	GCA-2747255	GCA-2747255	GCA-2747255	GCA-2747255 sp002747255
1					Acidobacteriota	Holophagae	Holophagales	Holophagaceae	Geothrix	Geothrix fermentans
1	1	1			Acidobacteriota	Holophagae	Holophagales	Holophagaceae	Geothrix	Geothrix sp003158505
1		1			Acidobacteriota	Holophagae	Holophagales	Holophagaceae	Geothrix	Geothrix sp003538615
1		1			Acidobacteriota	Holophagae	Holophagales	Holophagaceae	Geothrix	Geothrix sp013334395
1		1			Acidobacteriota	Holophagae	Holophagales	Holophagaceae	Geothrix	Geothrix sp013390615
1		1			Acidobacteriota	Holophagae	Holophagales	Holophagaceae	Geothrix	Geothrix sp903839205
1		1			Acidobacteriota	Holophagae	Holophagales	Holophagaceae	Geothrix	Geothrix sp903840385
1		1			Acidobacteriota	Holophagae	Holophagales	Holophagaceae	Geothrix	Geothrix sp903843705
1		1			Acidobacteriota	Holophagae	Holophagales	Holophagaceae	Geothrix	Geothrix sp903857495
1					Acidobacteriota	Holophagae	Holophagales	Holophagaceae	Geothrix	Geothrix sp903863195
1					Acidobacteriota	Holophagae	Holophagales	Holophagaceae	Geothrix	Geothrix sp903873655
1					Acidobacteriota	Holophagae	Holophagales	Holophagaceae	Geothrix	Geothrix sp903876615
1					Acidobacteriota	Holophagae	Holophagales	Holophagaceae	Geothrix	Geothrix sp903880675
1	1				Acidobacteriota	Holophagae	Holophagales	Holophagaceae	Geothrix	Geothrix sp903884655
1					Acidobacteriota	Holophagae	Holophagales	Holophagaceae	Geothrix	Geothrix sp903886655
1					Acidobacteriota	Holophagae	Holophagales	Holophagaceae	Geothrix	Geothrix sp903890595
1		1			Acidobacteriota	Holophagae	Holophagales	Holophagaceae	Geothrix	Geothrix sp903913215
1		1			Acidobacteriota	Holophagae	Holophagales	Holophagaceae	Geothrix	Geothrix sp903919165
1	1	1			Acidobacteriota	Holophagae	Holophagales	Holophagaceae	Geothrix	Geothrix sp903927605
1		1			Acidobacteriota	Holophagae	Holophagales	Holophagaceae	Geothrix	Geothrix sp903937385
					Acidobacteriota	Holophagae	Holophagales	Holophagaceae	Holophaga	Holophaga foetida
1	1	1			Acidobacteriota	Holophagae	Holophagales	Holophagaceae	Holophaga	Holophaga sp002068835
1	1	1			Acidobacteriota	Holophagae	Holophagales	Holophagaceae	Holophaga	Holophaga sp002297665
1	1	1			Acidobacteriota	Holophagae	Holophagales	Holophagaceae	Holophaga	Holophaga sp002298155
1		1			Acidobacteriota	Holophagae	Holophagales	Holophagaceae	Holophaga	Holophaga sp002319925
1	1	1			Acidobacteriota	Holophagae	Holophagales	Holophagaceae	Holophaga	Holophaga sp003165415
1	1	1			Acidobacteriota	Holophagae	Holophagales	Holophagaceae	Holophaga	Holophaga sp903868115
					Acidobacteriota	Holophagae	Holophagales	Holophagaceae	UBA12189	UBA12189 sp003530835
					Acidobacteriota	Holophagae	Holophagales	Holophagaceae	UBA12189	UBA12189 sp005788175
		1			Acidobacteriota	Holophagae	Holophagales	Holophagaceae	UBA12189	UBA12189 sp014189895
1		1			Acidobacteriota	Holophagae	Holophagales	Holophagaceae	WRHW01	WRHW01 sp009783055
1					Acidobacteriota	Holophagae	UM-FILTER-49-7	UM-FILTER-49-7	UM-FILTER-49-7	UM-FILTER-49-7 sp002789615
	1				Acidobacteriota	Holophagae	UM-FILTER-49-7	UM-FILTER-49-7	UM-FILTER-49-7	UM-FILTER-49-7 sp003650445
1	1				Acidobacteriota	Holophagae	UM-FILTER-49-7	UM-FILTER-49-7	UM-FILTER-49-7	UM-FILTER-49-7 sp013151025
1	1				Acidobacteriota	Holophagae	UM-FILTER-49-7	UM-FILTER-49-7	UM-FILTER-49-7	UM-FILTER-49-7 sp013152385
		1			Acidobacteriota	HRBIN11	HRBIN11	HRBIN11	HRBIN11	HRBIN11 sp002898535
			1		Acidobacteriota	Mor1	Gp22-AA2	AA152	AA152	AA152 sp003222305
			1		Acidobacteriota	Mor1	Gp22-AA2	Gp22-AA2	Gp22-AA3	Gp22-AA3 sp003223135
		1	1		Acidobacteriota	Mor1	Gp22-AA2	Gp22-AA2	Gp22-AA3	Gp22-AA3 sp003223145
			1		Acidobacteriota	Mor1	Gp22-AA2	Gp22-AA2	QHXZ01	QHXZ01 sp003223165
1		1			Acidobacteriota	Mor1	J045	J045	J045	J045 sp003696075
1		1			Acidobacteriota	Mor1	J045	J045	J065	J065 sp003695625
1		1			Acidobacteriota	Mor1	Mor1	Mor1	Mor1	Mor1 sp001664505
1		1			Acidobacteriota	Mor1	Mor1	Mor1	WVWW01	WVWW01 sp011773795
		1			Acidobacteriota	Mor1	QHYA01	QHYA01	QHYA01	QHYA01 sp003223995
		1	1		Acidobacteriota	Mor1	SMYD01	SMYD01	SMYD01	SMYD01 sp004356015
1		1	1	1	Acidobacteriota	Thermoanaerobaculia	Gp7-AA8	Gp7-AA8	Gp7-AA10	Gp7-AA10 sp003222375
1		1		1	Acidobacteriota	Thermoanaerobaculia	Gp7-AA8	Gp7-AA8	Gp7-AA10	Gp7-AA10 sp003223695
1		1	1		Acidobacteriota	Thermoanaerobaculia	Gp7-AA8	Gp7-AA8	QHVS01	QHVS01 sp003223635
1		1	1		Acidobacteriota	Thermoanaerobaculia	Gp7-AA8	Gp7-AA8	QHVT01	QHVT01 sp003223645
1	1	1			Acidobacteriota	Thermoanaerobaculia	Thermoanaerobaculales	2021-02-10	2021-02-10	FEB-10 sp003105185
1	1				Acidobacteriota	Thermoanaerobaculia	Thermoanaerobaculales	2021-02-10	JAADFK01	JAADFK01 sp013152925
1					Acidobacteriota	Thermoanaerobaculia	Thermoanaerobaculales	2021-02-10	JAADFN01	JAADFN01 sp013152895
	1	1	1		Acidobacteriota	Thermoanaerobaculia	Thermoanaerobaculales	Thermoanaerobaculaceae	JAAYVZ01	JAAYVZ01 sp012516935
		1			Acidobacteriota	Thermoanaerobaculia	Thermoanaerobaculales	Thermoanaerobaculaceae	JACADV01	JACADV01 sp011388795
		1			Acidobacteriota	Thermoanaerobaculia	Thermoanaerobaculales	Thermoanaerobaculaceae	JACADV01	JACADV01 sp013388425
	1	1			Acidobacteriota	Thermoanaerobaculia	Thermoanaerobaculales	Thermoanaerobaculaceae	RBG-13-68-16	RBG-13-68-16 sp001766905
1	1	1			Acidobacteriota	Thermoanaerobaculia	Thermoanaerobaculales	Thermoanaerobaculaceae	RBG-13-68-16	RBG-13-68-16 sp002279285
1	1	1			Acidobacteriota	Thermoanaerobaculia	Thermoanaerobaculales	Thermoanaerobaculaceae	RBG-13-68-16	RBG-13-68-16 sp003133645
	1	1			Acidobacteriota	Thermoanaerobaculia	Thermoanaerobaculales	Thermoanaerobaculaceae	RBG-13-68-16	RBG-13-68-16 sp003158745
	1	1			Acidobacteriota	Thermoanaerobaculia	Thermoanaerobaculales	Thermoanaerobaculaceae	RBG-13-68-16	RBG-13-68-16 sp004298115
		1			Acidobacteriota	Thermoanaerobaculia	Thermoanaerobaculales	Thermoanaerobaculaceae	Thermoanaerobaculum	Thermoanaerobaculum aquaticum
1	1				Acidobacteriota	Thermoanaerobaculia	UBA2201	UBA2201	UBA2201	UBA2201 sp002327305
		1		1	Acidobacteriota	Thermoanaerobaculia	UBA5066	Gp7-AA6	Gp7-AA6	Gp7-AA6 sp003222385
1	1	1			Acidobacteriota	Thermoanaerobaculia	UBA5066	UBA5066	CAIMWE01	CAIMWE01 sp903845115
1		1			Acidobacteriota	Thermoanaerobaculia	UBA5066	UBA5066	Fen-183	Fen-183 sp003152095
1	1	1		1	Acidobacteriota	Thermoanaerobaculia	UBA5066	UBA5066	RHKY01	RHKY01 sp008363385
1	1	1			Acidobacteriota	Thermoanaerobaculia	UBA5066	UBA5066	UBA5066	UBA5066 sp002414905
1		1			Acidobacteriota	Thermoanaerobaculia	UBA5704	QQVD01	QQVD01	QQVD01 sp003388555
		1			Acidobacteriota	Thermoanaerobaculia	UBA5704	QQVD01	WTGL01	WTGL01 sp009836625
		1			Acidobacteriota	Thermoanaerobaculia	UBA5704	QQVD01	WTGL01	WTGL01 sp009837085
		1			Acidobacteriota	Thermoanaerobaculia	UBA5704	QQVD01	WTGL01	WTGL01 sp009837885
		1			Acidobacteriota	Thermoanaerobaculia	UBA5704	QQVD01	WTGL01	WTGL01 sp009843505
		1			Acidobacteriota	Thermoanaerobaculia	UBA5704	QQVD01	WTGL01	WTGL01 sp009845425
		1			Acidobacteriota	Thermoanaerobaculia	UBA5704	QQVD01	WTGL01	WTGL01 sp011523565
		1			Acidobacteriota	Thermoanaerobaculia	UBA5704	QQVD01	WTGL01	WTGL01 sp011525365
		1			Acidobacteriota	Thermoanaerobaculia	UBA5704	QQVD01	WTGL01	WTGL01 sp012270995
1		1			Acidobacteriota	Thermoanaerobaculia	UBA5704	UBA5704	J023	J023 sp003697015
1				1	Acidobacteriota	Thermoanaerobaculia	UBA5704	UBA5704	JAAYLR01	JAAYLR01 sp012521815
1					Acidobacteriota	Thermoanaerobaculia	UBA5704	UBA5704	JACTMI01	JACTMI01 sp011525905
1		1			Acidobacteriota	Thermoanaerobaculia	UBA5704	UBA5704	JACTMI01	JACTMI01 sp014584695
1		1			Acidobacteriota	Thermoanaerobaculia	UBA5704	UBA5704	M0029	M0029 sp006227875
1		1			Acidobacteriota	Thermoanaerobaculia	UBA5704	UBA5704	SZUA-115	SZUA-115 sp003231035
1		1	1		Acidobacteriota	Thermoanaerobaculia	UBA5704	UBA5704	UBA5704	UBA5704 sp002420005
1		1			Acidobacteriota	UBA4820	UBA4820	DSQY01	DSQY01	DSQY01 sp011362725
1		1			Acidobacteriota	UBA4820	UBA4820	DSQY01	DTPS01	DTPS01 sp011353845
1					Acidobacteriota	UBA4820	UBA4820	UBA4820	JAAZNT01	JAAZNT01 sp012798145
1					Acidobacteriota	UBA4820	UBA4820	UBA4820	UBA4820	UBA4820 sp002402325
	1	1			Acidobacteriota	UBA6911	CAINFC01	CAINFC01	CAINFC01	CAINFC01 sp903847975
1	1		1		Acidobacteriota	UBA6911	JAAYUB01	JAAYUB01	JAAYUB01	JAAYUB01 sp012517875
	1	1			Acidobacteriota	UBA6911	RPQK01	RPQK01	RPQK01	RPQK01 sp003819755
1	1	1			Acidobacteriota	UBA6911	UBA6911	UBA6911	Gp18-AA60	Gp18-AA60 sp003225335
1					Acidobacteriota	UBA6911	UBA6911	UBA6911	JAAYAM01	JAAYAM01 sp012719355
					Acidobacteriota	UBA6911	UBA6911	UBA6911	JAAYCX01	JAAYCX01 sp012719455
					Acidobacteriota	UBA6911	UBA6911	UBA6911	JAAYCX01	JAAYCX01 sp012729555
		1			Acidobacteriota	UBA6911	UBA6911	UBA6911	JACADW01	JACADW01 sp013388445
	1				Acidobacteriota	UBA6911	UBA6911	UBA6911	UBA6911	UBA6911 sp002451015
	1	1			Acidobacteriota	UBA890	UBA890	UBA890	UBA890	UBA890 sp002722645
	1	1			Acidobacteriota	UBA890	UBA890	UBA890	UBA890	UBA890 sp002731215
	1	1			Acidobacteriota	UBA890	UBA890	WLXD01	WLXD01	WLXD01 sp012103255
	1	1			Acidobacteriota	Vicinamibacteria	Bin61	Bin61	Bin61	Bin61 sp002238705
	1	1			Acidobacteriota	Vicinamibacteria	Bin61	Bin61	Bin61	Bin61 sp009835985
	1	1			Acidobacteriota	Vicinamibacteria	Bin61	Bin61	Bin61	Bin61 sp009840635
		1			Acidobacteriota	Vicinamibacteria	Bin61	Bin61	Bin61	Bin61 sp012271265
	1	1			Acidobacteriota	Vicinamibacteria	Bin61	SMYC01	SMYC01	SMYC01 sp004356105
	1	1			Acidobacteriota	Vicinamibacteria	Fen-336	Fen-336	AA29	AA29 sp003222295
	1	1			Acidobacteriota	Vicinamibacteria	Fen-336	Fen-336	AA32	AA32 sp003222275
	1	1			Acidobacteriota	Vicinamibacteria	Fen-336	Fen-336	AA32	AA32 sp003223555
	1	1			Acidobacteriota	Vicinamibacteria	Fen-336	Fen-336	CADEEV01	CADEEV01 sp902826455
					Acidobacteriota	Vicinamibacteria	Fen-336	Fen-336	FEN-336	FEN-336 sp003155335
1	1	1			Acidobacteriota	Vicinamibacteria	Fen-336	Fen-336	WYBL01	WYBL01 sp011526565
	1	1			Acidobacteriota	Vicinamibacteria	Vicinamibacterales	2-12-FULL-66-21	2-12-FULL-66-21	2-12-FULL-66-21 sp001767455
1		1			Acidobacteriota	Vicinamibacteria	Vicinamibacterales	2-12-FULL-66-21	Gp6-AA38	Gp6-AA38 sp003223835
		1			Acidobacteriota	Vicinamibacteria	Vicinamibacterales	2-12-FULL-66-21	JACCRT01	JACCRT01 sp013813355
[truncated: 44,976 more rows]

## Sheet: Table S6
Table S6. Fraction of species (%) containing different numbers of L-asparaginase gene copies.
[truncated: 7 more rows]

[truncated: 7 more sheets: Table S7, Table S8, Table S9, Table S10, Table S11, Table S12, Table S13]
